# Supplementary material for: A RsrC-RsrA-RsrB transcriptional circuit positively regulates polysaccharide-degrading enzyme biosynthesis and development in Penicillium oxalicum
Source: Commun Biol. 2024 Jul 11;7:848. doi: 10.1038/s42003-024-06536-4 (PMC11239660; doi:10.1038/s42003-024-06536-4)
Supplement: Supplementary file 3 — Supplementary Data 1 [file 42003_2024_6536_MOESM3_ESM.xlsx]

## Sheet: Sheet1
Supplementary Data 1. List of 4041 differentially expressed genes in the ΔrsrB as compared with the parental strain Δku70 grown on SCS
Gene ID	Protein annotation	Log2 Fold change	FDR
POX_a00004	hypothetical protein	-0.854617	0.0149396
POX_a00006	sugar transporter	-2.40043	0.0044155
POX_a00008	hypothetical protein	-1.97689	0.00734761
POX_a00010	hypothetical protein	0.625996	0.0318465
POX_a00012	CAZmyes GH54;CBM42;	1.18576	0.00892279
POX_a00015	transcription factor Zn2Cys6	-0.788759	0.0226933
POX_a00016	hypothetical protein	-0.820601	0.0225148
POX_a00022	hypothetical protein	0.832783	0.0370739
POX_a00023	hypothetical protein	1.27229	0.0127689
POX_a00027	hypothetical protein	0.388684	0.0478529
POX_a00028	CAZmyes CE1	-0.898518	0.0119003
POX_a00029	hypothetical protein	0.769667	0.0384258
POX_a00030	CAZmyes GH5_4;GH5_25;GH5;CBM46;GH5_8;GH5_39;GH5_22;CBM1;GH5_46;GH5_36;GH5_5;GH5_37;GH5_54;GH5_38;GH5_14;GH5_47;GH5_52;GH5_9;GH5_2;GH5_40;GH5_15;GH5_42;	-7.41349	0
POX_a00031	hypothetical protein	0.324992	0.0455719
POX_a00032	hypothetical protein	0.91024	0.0120833
POX_a00035	hypothetical protein	0.654941	0.0116823
POX_a00036	hypothetical protein	0.53163	0.0328426
POX_a00040	hypothetical protein	1.01451	0.0243283
POX_a00047	hypothetical protein	0.272538	0.0137489
POX_a00050	hypothetical protein	0.354901	0.0319085
POX_a00053	hypothetical protein	-0.571221	0.0225447
POX_a00054	hypothetical protein	1.18665	0.01377
POX_a00055	hypothetical protein	0.302854	0.0189036
POX_a00057	hypothetical protein	-0.742725	0.0249002
POX_a00058	CAZmyes AA3	-0.675579	0.0259078
POX_a00062	hypothetical protein	-1.86279	0.0240631
POX_a00065	hypothetical protein	-3.17644	0.00279515
POX_a00067	hypothetical protein	0.343941	0.0373586
POX_a00068	hypothetical protein	-0.264922	0.0253681
POX_a00072	hypothetical protein	0.703929	0.019461
POX_a00076	hypothetical protein	0.34579	0.0454628
POX_a00079	hypothetical protein	-0.740411	0.0250029
POX_a00083	hypothetical protein	-0.653469	0.0336389
POX_a00084	hypothetical protein	0.651091	0.0323699
POX_a00086	hypothetical protein	-0.974484	0.00924126
POX_a00088	hypothetical protein	-0.374861	0.0455257
POX_a00090	Putative ATP-dependent RNA helicase FAL1	0.53521	0.0135591
POX_a00091	transcription factor C2H2 zinc finger	0.43288	0.0364454
POX_a00095	CAZmyes GT71;GT8;	-3.96791	0.00227393
POX_a00103	CAZmyes GT90;	-0.630446	0.0449107
POX_a00109	hypothetical protein	-0.411606	0.04726
POX_a00113	hypothetical protein	-0.903492	0.0247452
POX_a00116	hypothetical protein	-1.3468	0.0254351
POX_a00119	CAZmyes GT15	0.539638	0.0126879
POX_a00120	hypothetical protein	0.525434	0.0111815
POX_a00121	hypothetical protein	0.967415	0.0094389
POX_a00124	hypothetical protein	2.15671	7.77e-16
POX_a00125	hypothetical protein	1.68799	0.000749531
POX_a00126	nicotinamide nucleotide transhydrogenase	-1.9656	0.00202984
POX_a00127	hypothetical protein	-1.83169	0.00547454
POX_a00129	transcription factor Zn2Cys6	-0.484063	0.0441467
POX_a00130	hypothetical protein	-1.62768	4.8e-06
POX_a00131	hypothetical protein	-0.991021	0.00818205
POX_a00132	hypothetical protein	-0.763438	0.0325723
POX_a00133	CAZmyes GT25;GT103;	-0.528257	0.0431639
POX_a00134	hypothetical protein	0.878383	0.0339213
POX_a00136	hypothetical protein	0.46706	0.0360374
POX_a00138	hypothetical protein	-0.735877	0.0225493
POX_a00142	hypothetical protein	-0.513342	0.0338328
POX_a00144	hypothetical protein	0.601706	0.0467158
POX_a00145	hypothetical protein	0.337525	0.023617
POX_a00148	hypothetical protein	-0.879365	0.0252867
POX_a00150	putative ABC transporter	-2.91919	8.52e-11
POX_a00151	hypothetical protein	-1.21019	0.0249748
POX_a00154	hypothetical protein	0.668571	0.0064597
POX_a00155	hypothetical protein	1.13352	0.0047108
POX_a00157	hypothetical protein	0.25955	0.0467969
POX_a00161	hypothetical protein	0.570752	0.0314397
POX_a00166	hypothetical protein	2.60941	0
POX_a00167	hypothetical protein	2.01126	0.00687144
POX_a00168	Nitronate monooxygenase	-1.29245	0.00684758
POX_a00169	hypothetical protein	0.313491	0.0314158
POX_a00171	hypothetical protein	0.927936	0.00274042
POX_a00173	hypothetical protein	-0.691265	0.0248584
POX_a00175	hypothetical protein	0.634975	0.00697122
POX_a00176	hypothetical protein	0.329516	0.0469882
POX_a00179	hypothetical protein	0.314113	0.0137519
POX_a00185	CAZmyes GH43_30;GH43;GH43_3;GH43_34;GH43_32;GH43_31;GH43_8;GH43_33;GH43_29;GH43_4;GH43_19;GH43_24;GH43_5;GH43_26;GH43_22;GH43_17;GH43_16;GH43_10;GH43_9;GH43_11;GH117;GH43_18;GH43_2;GH43_12;GH43_1;GH43_23;GH43_28;GH32;GH43_6;GH43_35;GH43_37;GH43_14;GH159;GH137;GH130;GH43_27;	1.80114	0.00881026
POX_a00188	hypothetical protein	-0.687748	0.0286031
POX_a00189	hypothetical protein	-0.749412	0.0479915
POX_a00190	hypothetical protein	-1.39121	0.0239943
POX_a00191	hypothetical protein	-0.622566	0.00735048
POX_a00213	hypothetical protein	-0.403287	0.0243294
POX_a00216	hypothetical protein	-1.22959	0.0249859
POX_a00217	hypothetical protein	0.274415	0.0158154
POX_a00220	hypothetical protein	0.442657	0.0343162
POX_a00222	hypothetical protein	0.322354	0.0134161
POX_a00226	hypothetical protein	0.856247	0.0343827
POX_a00227	hypothetical protein	0.66515	0.00911038
POX_a00228	hypothetical protein	-0.710176	0.0245901
POX_a00229	CAZmyes CE9	-3.45651	0.0043713
POX_a00230	sugar transporter	-4.00982	0.00347843
POX_a00234	hypothetical protein	0.317064	0.0312651
POX_a00235	hypothetical protein	-0.984205	0
POX_a00236	hypothetical protein	-0.815755	0.00686853
POX_a00237	hypothetical protein	-1.03922	0
POX_a00238	CAZmyes AA3;AA3_1	-1.17722	0
POX_a00239	hypothetical protein	-0.642445	0.0308234
POX_a00240	hypothetical protein	-0.757362	0.0245998
POX_a00242	hypothetical protein	0.207783	0.0226639
POX_a00248	hypothetical protein	-1.6297	0.00760233
POX_a00251	hypothetical protein	-2.55529	0.00999333
POX_a00252	transcription factor Myb	-2.10455	0.0218472
POX_a00256	hypothetical protein	-0.501328	0.0327274
POX_a00258	hypothetical protein	0.534465	0.00891572
POX_a00259	hypothetical protein	0.322143	0.0330494
POX_a00261	hypothetical protein	0.723565	0.0242192
POX_a00262	hypothetical protein	-0.368637	0.0337639
POX_a00263	hypothetical protein	-0.341325	0.0397092
POX_a00266	hypothetical protein	0.296149	0.0115403
POX_a00270	hypothetical protein	-0.464175	0.0337587
POX_a00271	hypothetical protein	-0.890852	0.0326894
POX_a00274	hypothetical protein	0.548544	0.0383669
POX_a00279	hypothetical protein	5.02547	2.66e-15
POX_a00283	hypothetical protein	-0.474043	0.0340937
POX_a00284	CAZmyes GH3	-4.10504	0.00497827
POX_a00286	hypothetical protein	-0.406456	0.0397244
POX_a00291	hypothetical protein	0.409608	0.0239591
POX_a00292	CAZmyes GH109	-0.820712	0.0106684
POX_a00294	hypothetical protein	-0.865355	0.00561396
POX_a00296	hypothetical protein	-0.855278	0.0477458
POX_a00297	hypothetical protein	-0.479405	0.0326166
POX_a00299	hypothetical protein	0.420574	0.0348948
POX_a00300	hypothetical protein	0.308705	0.0377591
POX_a00303	hypothetical protein	0.522265	0.00210931
POX_a00304	hypothetical protein	0.413033	0.0229804
POX_a00305	hypothetical protein	0.461142	0.0372949
POX_a00306	CAZmyes CE1;CE7	-0.500036	0.0325805
POX_a00307	hypothetical protein	-0.730156	0.0214227
POX_a00308	hypothetical protein	0.583637	0.0467853
POX_a00311	hypothetical protein	0.0846423	0.0158643
POX_a00314	hypothetical protein	0.23649	0.0382669
POX_a00315	CAZmyes GT69;	2.0627	6.14e-11
POX_a00318	hypothetical protein	-1.09969	0.0262566
POX_a00320	hypothetical protein	0.506531	0.0494826
POX_a00322	hypothetical protein	-0.855785	0.0225812
POX_a00328	hypothetical protein	-3.46034	0.00718449
POX_a00329	hypothetical protein	-2.06525	0.00465811
POX_a00330	hypothetical protein	-0.753863	0.00478524
POX_a00331	hypothetical protein	-0.918668	0.0247901
POX_a00332	hypothetical protein	-0.512186	0.0341489
POX_a00337	hypothetical protein	-0.589376	0.0336446
POX_a00339	hypothetical protein	0.697431	0.0246668
POX_a00343	CAZmyes AA3;AA3_2;AA3_1;AA8	0.44165	0.0321324
POX_a00344	hypothetical protein	-0.455994	0.0486354
POX_a00345	hypothetical protein	0.462575	0.0390001
POX_a00346	hypothetical protein	-0.496295	0.0329623
POX_a00352	hypothetical protein	0.365274	0.0253167
POX_a00354	hypothetical protein	0.394724	0.0469599
POX_a00357	hypothetical protein	-0.516897	0.0329782
POX_a00360	hypothetical protein	0.27165	0.0329182
POX_a00361	hypothetical protein	-0.647988	0.0249297
POX_a00362	hypothetical protein	0.526837	0.0136572
POX_a00366	hypothetical protein	0.709269	0.03339
POX_a00369	hypothetical protein	0.969716	0.00216495
POX_a00370	hypothetical protein	-1.35705	0.0236018
POX_a00371	hypothetical protein	-1.28096	0.0148372
POX_a00374	hypothetical protein	1.0087	0.00181879
POX_a00376	hypothetical protein	1.47162	0.00894005
POX_a00377	hypothetical protein	-0.379501	0.0336949
POX_a00383	hypothetical protein	0.298357	0.0159149
POX_a00388	hypothetical protein	0.578268	0.0242018
POX_a00390	hypothetical protein	-0.309567	0.0331293
POX_a00392	hypothetical protein	-0.488413	0.0249778
POX_a00393	hypothetical protein	-0.864765	0.0245077
POX_a00394	hypothetical protein	-0.671214	0.0105016
POX_a00397	hypothetical protein	0.460692	0.00865749
POX_a00402	hypothetical protein	0.451007	0.045958
POX_a00405	CAZmyes CBM63	0.457659	0.0251622
POX_a00406	hypothetical protein	0.219607	0.0330953
POX_a00408	hypothetical protein	0.365257	0.0464206
POX_a00410	hypothetical protein	2.89832	0
POX_a00412	hypothetical protein	0.961611	0.0234801
POX_a00413	hypothetical protein	1.93477	0.0158759
POX_a00418	hypothetical protein	-0.550689	0.0326288
POX_a00419	hypothetical protein	-1.62978	0.0106228
POX_a00420	hypothetical protein	0.642591	0.037385
POX_a00422	hypothetical protein	3.26846	1.11e-16
POX_a00423	hypothetical protein	2.02621	0.00868176
POX_a00425	hypothetical protein	0.591532	0.0378345
POX_a00426	hypothetical protein	-0.461094	0.0244178
POX_a00427	hypothetical protein	1.06743	0.00907909
POX_a00430	CAZmyes PL10;PL10_1;	0.693123	0.0136618
POX_a00432	hypothetical protein	-0.262116	0.0311192
POX_a00435	hypothetical protein	0.936034	0.00190122
POX_a00437	hypothetical protein	0.52575	0.0377548
POX_a00438	hypothetical protein	0.764261	0.00468734
POX_a00441	hypothetical protein	-0.411878	0.00856148
POX_a00444	hypothetical protein	0.334067	0.0468958
POX_a00445	hypothetical protein	0.633359	0.0080431
POX_a00446	hypothetical protein	1.64859	0.00702001
POX_a00453	hypothetical protein	0.564517	0.0385443
POX_a00454	CAZmyes GH162	-1.69746	0.011915
POX_a00459	CAZmyes GH18	-2.75087	0
POX_a00460	hypothetical protein	-0.526807	0.0332228
POX_a00462	hypothetical protein	-0.664944	0.0329633
POX_a00463	hypothetical protein	0.484298	0.0203653
POX_a00464	hypothetical protein	0.301098	0.0348522
POX_a00465	hypothetical protein	0.252153	0.0454484
POX_a00469	hypothetical protein	1.61846	3.33e-16
POX_a00471	hypothetical protein	0.560479	0.0156292
POX_a00473	hypothetical protein	1.00786	0.00670741
POX_a00474	hypothetical protein	0.244758	0.0313675
POX_a00475	hypothetical protein	-0.507203	0.00985069
POX_a00479	hypothetical protein	0.874442	0.0116917
POX_a00481	Plasma membrane ATPase	-0.973597	0.0331364
POX_a00483	hypothetical protein	-0.307568	0.0387013
POX_a00484	hypothetical protein	0.640461	0.018943
POX_a00486	hypothetical protein	0.232599	0
POX_a00490	hypothetical protein	0.418751	0.0469397
POX_a00491	hypothetical protein	-0.626337	0.0247342
POX_a00494	hypothetical protein	-0.570707	0.0348584
POX_a00495	hypothetical protein	-0.690489	0.0292916
POX_a00499	hypothetical protein	0.575917	0.0425753
POX_a00503	hypothetical protein	0.341232	0.0465252
POX_a00504	hypothetical protein	-0.433253	0.0326263
POX_a00506	hypothetical protein	-0.964355	0.00364586
POX_a00507	hypothetical protein	-0.450893	0.036244
POX_a00509	hypothetical protein	0.361422	0.0250022
POX_a00512	CAZmyes GH11	0.977866	0.0158251
POX_a00513	hypothetical protein	0.348909	0.045493
POX_a00515	transcription factor Zn2Cys6	-1.18328	0.0239433
POX_a00517	CAZmyes GH16_23	0.710409	0.044176
POX_a00519	CAZmyes CBM35	0.301863	0.0104827
POX_a00521	hypothetical protein	-0.466384	0.0127697
POX_a00522	hypothetical protein	0.690652	0.0120586
POX_a00530	hypothetical protein	0.655609	0.0246431
POX_a00534	hypothetical protein	0.434981	0.00410741
POX_a00536	hypothetical protein	-0.938326	0.0188094
POX_a00538	CAZmyes CE1;CE7	1.96963	0.000717445
POX_a00541	transcription factor Zn2Cys6	0.880497	0.0136286
POX_a00542	hypothetical protein	0.820818	0.0238391
POX_a00545	hypothetical protein	0.790236	0.046002
POX_a00546	hypothetical protein	0.372583	0.00786041
POX_a00548	CAZmyes AA11;AA9	-1.87412	0.00395436
POX_a00550	hypothetical protein	-3.3441	7.62e-13
POX_a00551	hypothetical protein	-0.396855	0.0495803
POX_a00553	hypothetical protein	-0.568101	0.0318281
POX_a00562	hypothetical protein	-0.918845	0.0491179
POX_a00566	transcription factor Zn2Cys6	-1.59237	0.0110529
POX_a00573	CAZmyes GH15;CBM20; glucoamylase	-3.70577	0
POX_a00575	hypothetical protein	0.466849	0.0418025
POX_a00576	hypothetical protein	0.994133	0.0114088
POX_a00577	hypothetical protein	0.146196	0.0314141
POX_a00580	hypothetical protein	0.978351	0.0390482
POX_a00583	CAZmyes GT2_Chitin_synth_1;GT2_Chitin_synth_2;GT2_Glyco_trans_2_3;	-0.772307	0.017353
POX_a00585	hypothetical protein	-0.432739	0.0137834
POX_a00590	hypothetical protein	0.398501	0.00849049
POX_a00591	hypothetical protein	0.397428	0.0119878
POX_a00594	sugar transporter	-1.02821	0.0258556
POX_a00610	hypothetical protein	-1.42336	0.00767277
POX_a00611	hypothetical protein	-0.697721	0.0411202
POX_a00612	hypothetical protein	-3.07497	5.55e-16
POX_a00613	sugar transporter	-1.64787	1.11e-16
POX_a00614	hypothetical protein	-1.12956	0.0226193
POX_a00617	hypothetical protein	0.423685	0.00717086
POX_a00618	hypothetical protein	0.910665	0.0250776
POX_a00623	hypothetical protein	0.627174	0.0112743
POX_a00625	hypothetical protein	0.843576	0.00662772
POX_a00628	hypothetical protein	-0.755457	0.0110952
POX_a00629	hypothetical protein	0.197672	0.00632391
POX_a00631	hypothetical protein	0.347515	0.032179
POX_a00632	hypothetical protein	0.365437	0.0244726
POX_a00634	transcription factor C2H2 zinc finger	0.672393	0.0143039
POX_a00635	transcription factor C2H2 zinc finger	-0.557542	0.0371938
POX_a00636	CAZmyes GT90;	-0.788291	0.0329271
POX_a00637	hypothetical protein	-0.944698	0.02905
POX_a00639	hypothetical protein	0.974234	0.00432804
POX_a00640	hypothetical protein	-0.544132	0.0377991
POX_a00641	hypothetical protein	-0.420874	0.0329422
POX_a00643	hypothetical protein	0.232474	0.0324216
POX_a00646	hypothetical protein	-0.302206	0.0380633
POX_a00647	Acyl-CoA dehydrogenase family member 11	-1.2497	0.00612554
POX_a00648	hypothetical protein	0.45554	0.0409038
POX_a00649	hypothetical protein	0.487854	0.0323322
POX_a00650	hypothetical protein	0.680961	0.0188581
POX_a00651	hypothetical protein	0.470434	0.00184372
POX_a00653	hypothetical protein	0.963922	0.0247861
POX_a00656	CAZmyes GH93;GH33;GH74;GH43_8;GH32;GH159	-0.691807	0.0334739
POX_a00661	hypothetical protein	0.557189	0.0313076
POX_a00662	hypothetical protein	0.315538	0.032817
POX_a00664	hypothetical protein	-1.5558	0.0137415
POX_a00665	hypothetical protein	-1.30844	0.0257586
POX_a00666	hypothetical protein	-0.924082	0.0239919
POX_a00667	hypothetical protein	-1.11478	0.0103026
POX_a00668	hypothetical protein	1.1624	0.0151719
POX_a00673	transcription factor Homeobox	0.683296	1.45e-09
POX_a00675	CAZmyes CE9	-0.576994	0.0280941
POX_a00677	CAZmyes CE1	-0.577728	0.0302085
POX_a00678	hypothetical protein	-0.517409	0.0298772
POX_a00680	hypothetical protein	-0.501931	0.0327171
POX_a00681	transcription factor Zn2Cys6	-0.795839	0.0315645
POX_a00682	hypothetical protein	0.249825	0.0336902
POX_a00685	hypothetical protein	0.402286	0.0472285
POX_a00691	Aminotransferase class-III	0.472816	0.0390336
POX_a00692	hypothetical protein	-0.631489	0.00815703
POX_a00695	Aminotransferase, class-II, pyridoxal-phosphate binding site	0.646079	0.00894362
POX_a00696	hypothetical protein	0.385796	0.0237141
POX_a00698	hypothetical protein	1.08461	0.00945474
POX_a00699	hypothetical protein	-0.599569	0.0252247
POX_a00700	hypothetical protein	-1.40965	0.00812461
POX_a00703	hypothetical protein	0.582319	0.0237919
POX_a00705	hypothetical protein	0.519567	0.0350708
POX_a00707	hypothetical protein	-0.652835	0.0417728
POX_a00709	hypothetical protein	0.306364	0.0135832
POX_a00711	hypothetical protein	0.27319	0.0357858
POX_a00713	CAZmyes CE1;CBM1;CE7;CE13	-5.46481	1.83e-13
POX_a00714	hypothetical protein	-0.51255	0.0320846
POX_a00715	hypothetical protein	0.934204	0.027831
POX_a00716	hypothetical protein	-0.79845	0.0338343
POX_a00720	hypothetical protein	3.31245	0.000312856
POX_a00721	hypothetical protein	-0.648556	0.0252167
POX_a00725	transcription factor APSES;CAZmyes GH5_22;GH5_46;GH5;GH5_47;GH5_54;GH5_37;GH5_50;GH5_9;GH5_1;GH5_36;GH5_25;GH5_38;GH5_5;GH5_39;GH5_4;GH5_27;GH5_14;GH5_15;GH5_48;GH5_8;GH5_45;GH5_52;GH5_49;GH5_44;GH5_29;GH5_2;GH5_26;GH5_33;GH5_24;GH5_32;GH5_28;GH5_7;GH5_51;GH148;GH5_40;GH5_11;GH1	-0.999165	0.0249236
POX_a00727	hypothetical protein	0.801531	0.0111999
POX_a00728	hypothetical protein	-0.57726	0.0423271
POX_a00729	sugar transporter	-1.69953	0.00399986
POX_a00732	hypothetical protein	0.255477	0.0458894
POX_a00734	transcription factor Homeodomain-like	0.850563	0.0330967
POX_a00736	transcription factor Myb	0.33004	0.0408883
POX_a00740	hypothetical protein	1.20645	0.0369577
POX_a00742	CAZmyes GH47	-0.396646	0.0147247
POX_a00743	hypothetical protein	-2.14848	0.00647464
POX_a00744	hypothetical protein	-1.04517	0.0330637
POX_a00746	transcription factor Winged helix repressor DNA-binding	-1.63107	0.013169
POX_a00748	hypothetical protein	-1.33448	0.0253058
POX_a00749	hypothetical protein	-5.14831	1.67e-15
POX_a00750	hypothetical protein	-7.27281	0
POX_a00751	hypothetical protein	-7.14009	0
POX_a00754	hypothetical protein	-6.47224	0
POX_a00755	hypothetical protein	-5.76729	0.0034381
POX_a00756	hypothetical protein	-5.88576	8.85e-06
POX_a00757	hypothetical protein	-6.68914	0
POX_a00759	hypothetical protein	-5.8083	3.72e-10
POX_a00760	hypothetical protein	-2.94397	0.00478255
POX_a00761	CAZmyes AA3_1;AA3	-6.53304	0
POX_a00762	hypothetical protein	-5.12408	0.0013768
POX_a00763	transcription factor Zn2Cys6	-1.34865	0.025227
POX_a00764	CAZmyes GH5_5;GH5;GH5_4;GH5_25;CBM1;GH5_8;GH5_2;GH5_40;GH5_39;GH5_22;GH5_46;GH5_1;GH5_28;GH5_52;GH5_27;GH5_26;GH5_36;	-10.1032	2.27e-10
POX_a00766	hypothetical protein	-0.609401	0.0337038
POX_a00769	hypothetical protein	1.58879	0.00529951
POX_a00770	hypothetical protein	-0.524634	0.0348108
POX_a00771	hypothetical protein	0.789116	0.0130133
POX_a00772	CAZmyes GH132	0.644595	4.33e-15
POX_a00775	hypothetical protein	-0.60168	0.0147116
POX_a00777	hypothetical protein	-1.46624	0.00876852
POX_a00782	hypothetical protein	0.687646	0.011053
POX_a00785	hypothetical protein	1.02211	0.0106878
POX_a00786	hypothetical protein	-0.496076	0.0346333
POX_a00787	hypothetical protein	-1.49229	0.0068004
POX_a00795	transcription factor Winged helix repressor DNA-binding	0.712551	0.0386418
POX_a00796	hypothetical protein	0.427335	0.00828361
POX_a00797	hypothetical protein	0.378444	0.0470741
POX_a00803	hypothetical protein	-0.839892	0.043608
POX_a00804	hypothetical protein	0.208344	0.0459313
POX_a00808	hypothetical protein	0.170676	0.045691
POX_a00812	transcription factor Zn2Cys6	-1.66055	0.0121822
POX_a00815	hypothetical protein	0.361295	0.025663
POX_a00816	hypothetical protein	0.424254	0.0454999
POX_a00817	hypothetical protein	0.324708	0.000655914
POX_a00818	hypothetical protein	-0.921541	0.021726
POX_a00820	hypothetical protein	0.313978	0.0234326
POX_a00825	hypothetical protein	0.590788	0.0075496
POX_a00828	hypothetical protein	0.395246	0.045967
POX_a00829	hypothetical protein	0.517078	0.0474382
POX_a00831	CAZmyes CE1;CE7	-0.252182	0.0341486
POX_a00835	hypothetical protein	0.424916	0.0314217
POX_a00836	Negative regulator of the PHO system	-0.350887	0.0299372
POX_a00840	hypothetical protein	0.49034	0.00866574
POX_a00841	hypothetical protein	0.51331	0.0312026
POX_a00842	hypothetical protein	0.133801	0.0481403
POX_a00843	hypothetical protein	0.458823	0.025115
POX_a00846	hypothetical protein	-0.561002	0.0329239
POX_a00847	hypothetical protein	-0.61685	0.013094
POX_a00848	hypothetical protein	1.05499	0.0240762
POX_a00849	hypothetical protein	0.669409	0.00483021
POX_a00850	hypothetical protein	-0.900952	0.0253661
POX_a00855	hypothetical protein	0.620682	0
POX_a00857	hypothetical protein	0.705402	8.97e-05
POX_a00862	hypothetical protein	-0.387411	0.0226091
POX_a00865	hypothetical protein	-0.404039	0.0311939
POX_a00868	hypothetical protein	-0.495718	0.0340716
POX_a00870	hypothetical protein	0.339778	0.0455333
POX_a00872	hypothetical protein	-1.71399	0.00709566
POX_a00873	hypothetical protein	0.403732	0.0475086
POX_a00874	hypothetical protein	-1.22556	0.0172557
POX_a00875	hypothetical protein	0.334229	0.0325151
POX_a00879	hypothetical protein	1.04869	0.00197124
POX_a00880	hypothetical protein	0.532863	0.0470446
POX_a00885	hypothetical protein	1.07423	7.77e-16
POX_a00889	hypothetical protein	-1.28707	0.00657673
POX_a00892	hypothetical protein	0.418146	0.0234728
POX_a00893	hypothetical protein	0.285238	0.0136751
POX_a00894	hypothetical protein	-1.16046	0.0240428
POX_a00895	hypothetical protein	1.35146	0.00909145
POX_a00897	hypothetical protein	0.251544	0.0359106
POX_a00898	hypothetical protein	0.421894	0.00213687
POX_a00900	hypothetical protein	0.284219	0.0429021
POX_a00904	hypothetical protein	1.11118	0.00879831
POX_a00906	hypothetical protein	0.319232	0.038662
POX_a00907	hypothetical protein	0.658133	0.0126907
POX_a00908	hypothetical protein	0.744406	0.00869068
POX_a00909	hypothetical protein	0.601031	0.0225899
POX_a00913	hypothetical protein	0.546756	0.00911431
POX_a00915	hypothetical protein	-0.817567	0.0244465
POX_a00921	hypothetical protein	-0.649039	0.0328861
POX_a00926	Armadillo-like helical	-0.270426	0.0335677
POX_a00932	hypothetical protein	0.946517	0
POX_a00933	hypothetical protein	-0.812857	0.0248783
POX_a00939	hypothetical protein	1.18361	0.0086587
POX_a00941	hypothetical protein	-0.95837	0.0284121
POX_a00943	hypothetical protein	-1.21967	0.00801815
POX_a00944	transcription factor Zn2Cys6	-0.617629	0.0494597
POX_a00946	hypothetical protein	0.438431	0.0448119
POX_a00954	transcription factor Zn2Cys6	-0.485274	0.0137902
POX_a00958	hypothetical protein	0.437813	0.0228142
POX_a00961	CAZmyes GH3	-0.772132	0.0251632
POX_a00963	hypothetical protein	1.41756	0.00906393
POX_a00964	CAZmyes GT2_Glyco_tranf_2_3;GT2_Glyco_trans_2_3;GT2_Cellulose_synt;GT2_Glycos_transf_2;GT21;GT2_Chitin_synth_2;	0.576012	0.00712137
POX_a00965	CAZmyes GH12	0.55595	0.0157662
POX_a00969	hypothetical protein	0.877696	0.0389522
POX_a00973	hypothetical protein	-0.973033	0.0383658
POX_a00974	hypothetical protein	0.419695	0.0463077
POX_a00977	hypothetical protein	0.911843	0
POX_a00978	hypothetical protein	-0.48015	0.029719
POX_a00981	hypothetical protein	1.11752	0.00874868
POX_a00983	hypothetical protein	-0.996134	0.010198
POX_a00984	hypothetical protein	-1.9897	0.00792849
POX_a00987	CAZmyes GH16_18;GH16_19;GH16;GH16_21;GH16_27;GH16_20;GH16_25;GH16_5;GH16_3;GH16_23;GH16_24;GH16_8;GH16_6;GH16_14;GH16_4;GH16_17;GH16_13;GH16_22;GH16_26;GH16_11	0.516251	0.0327029
POX_a00988	hypothetical protein	1.47162	0.0106504
POX_a00992	transcription factor Zn2Cys6	0.448008	0.0142019
POX_a00994	hypothetical protein	-0.674246	0.0254332
POX_a00996	78 kDa glucose-regulated protein -like protein	-0.260602	0.0250144
POX_a01002	hypothetical protein	1.38045	0.0087585
POX_a01010	hypothetical protein	0.389659	0.0455481
POX_a01012	hypothetical protein	-0.65142	0.0110836
POX_a01013	hypothetical protein	0.261233	0.00743438
POX_a01018	hypothetical protein	1.10164	0.014348
POX_a01022	hypothetical protein	1.34946	0.0107509
POX_a01024	hypothetical protein	0.704815	0.0120741
POX_a01025	hypothetical protein	1.57984	0.00781148
POX_a01029	hypothetical protein	-0.392562	0.0161029
POX_a01034	hypothetical protein	-1.12691	0.00883919
POX_a01035	hypothetical protein	-0.582639	0.0282637
POX_a01037	hypothetical protein	-0.320496	0.0325743
POX_a01044	hypothetical protein	0.796649	0.0330982
POX_a01045	hypothetical protein	0.610553	0.0226226
POX_a01046	hypothetical protein	0.362377	0.0240221
POX_a01047	CAZmyes GT69;GT81;	1.27977	0.0175752
POX_a01048	hypothetical protein	1.17709	7.53e-06
POX_a01049	hypothetical protein	0.369288	0.0285765
POX_a01050	hypothetical protein	-0.696967	0.00846117
POX_a01051	hypothetical protein	-0.531193	0.00805044
POX_a01056	hypothetical protein	-2.46798	0
POX_a01058	hypothetical protein	-0.955262	0.033128
POX_a01059	hypothetical protein	-0.346108	0.0338968
POX_a01060	hypothetical protein	-0.445992	0.0327264
POX_a01061	hypothetical protein	0.738968	0.0110706
POX_a01064	hypothetical protein	-5.06919	4.44e-16
POX_a01065	hypothetical protein	-5.16732	0
POX_a01066	hypothetical protein	-1.66041	0.0110915
POX_a01071	hypothetical protein	0.818909	0.0169115
POX_a01074	hypothetical protein	0.47213	0.0247819
POX_a01077	hypothetical protein	-0.403579	0.0249787
POX_a01085	hypothetical protein	1.1577	0.00465589
POX_a01088	CAZmyes GH5_30	0.640698	0.0314769
POX_a01090	hypothetical protein	-2.59407	0.00780737
POX_a01091	hypothetical protein	-3.87055	0.00325458
POX_a01092	hypothetical protein	-0.449637	0.0262947
POX_a01095	hypothetical protein	-2.57531	0.00808094
POX_a01097	sugar transporter	-0.614785	0.024333
POX_a01100	CAZmyes GH5_8;	-0.460128	0.0261512
POX_a01106	hypothetical protein	0.516202	0.0324448
POX_a01109	hypothetical protein	0.40977	0.0389243
POX_a01111	6-phosphogluconate dehydrogenase	0.242661	0.0278507
POX_a01115	hypothetical protein	0.704069	0.00574882
POX_a01116	hypothetical protein	0.588278	0.0386287
POX_a01117	hypothetical protein	0.416719	0.0357138
POX_a01121	hypothetical protein	0.316988	0.0455192
POX_a01122	hypothetical protein	0.542407	0.0214585
POX_a01127	hypothetical protein	0.235886	0.0354773
POX_a01131	hypothetical protein	-1.97528	6.99e-08
POX_a01132	hypothetical protein	-0.824754	0.0142021
POX_a01139	hypothetical protein	0.688861	0.0253598
POX_a01143	hypothetical protein	-0.709361	0.0244102
POX_a01144	hypothetical protein	-0.304	0.0334839
POX_a01147	hypothetical protein	0.441757	0.0470114
POX_a01153	Putative Methylthioadenosine phosphorylase MTAP	0.305487	0.0426127
POX_a01156	Putative Delta-1-pyrroline-5-carboxylate dehydrogenase, mitochondrial	-0.439087	0.0252221
POX_a01157	hypothetical protein	0.663005	0.0473835
POX_a01158	hypothetical protein	-1.15608	0.0075736
POX_a01160	hypothetical protein	1.00256	0.0157838
POX_a01161	hypothetical protein	0.424942	0.00693193
POX_a01165	hypothetical protein	-0.801596	0.036125
POX_a01171	CAZmyes GT32;	1.07167	0.00895164
POX_a01173	hypothetical protein	0.574889	0.0181612
POX_a01177	hypothetical protein	0.561879	0.0493008
POX_a01179	hypothetical protein	1.17139	0.0347707
POX_a01180	hypothetical protein	1.10405	0.0183029
POX_a01182	hypothetical protein	-0.753929	0.0261401
POX_a01183	hypothetical protein	-2.33483	2.38e-06
POX_a01185	hypothetical protein	0.683598	0.00793762
POX_a01192	hypothetical protein	0.468004	0.0463819
POX_a01193	hypothetical protein	0.467937	0.0327439
POX_a01194	hypothetical protein	-1.12857	0.0233768
POX_a01195	hypothetical protein	-0.994435	0.0327684
POX_a01196	hypothetical protein	-2.21043	0.00531935
POX_a01198	hypothetical protein	-0.430455	0.0372961
POX_a01199	CAZmyes CE1	-1.63631	0.0165234
POX_a01201	hypothetical protein	0.553165	0.0385192
POX_a01207	hypothetical protein	0.705776	0.013945
POX_a01208	hypothetical protein	-1.59825	0
POX_a01211	hypothetical protein	-0.472978	0.0102535
POX_a01212	hypothetical protein	-0.263068	0.0477486
POX_a01213	hypothetical protein	-0.749197	0.0290464
POX_a01215	hypothetical protein	0.488862	0.045951
POX_a01220	hypothetical protein	-0.727983	0.0150962
POX_a01221	hypothetical protein	-0.953959	0.0250436
POX_a01223	hypothetical protein	0.804906	0.0131802
POX_a01224	hypothetical protein	0.739327	0.0330975
POX_a01230	hypothetical protein	0.350063	0.0443407
POX_a01232	hypothetical protein	0.790535	0.00641329
POX_a01234	hypothetical protein	-2.63873	3.7e-05
POX_a01237	hypothetical protein	-1.01769	0.022835
POX_a01238	hypothetical protein	0.709261	0.0201804
POX_a01240	hypothetical protein	0.707222	0.0312164
POX_a01241	hypothetical protein	1.16619	0.0135589
POX_a01242	hypothetical protein	-0.299865	0.0329686
POX_a01245	hypothetical protein	0.436644	0.0473336
POX_a01252	hypothetical protein	0.525828	0.0241706
POX_a01253	hypothetical protein	0.29803	0.0130664
POX_a01254	hypothetical protein	0.499862	2.98e-11
POX_a01255	hypothetical protein	0.508161	0.0463446
POX_a01256	hypothetical protein	0.443948	0.0232256
POX_a01257	hypothetical protein	0.618188	0.00690487
POX_a01258	hypothetical protein	-4.07223	0
POX_a01259	hypothetical protein	-1.26628	0.010539
POX_a01261	hypothetical protein	0.401823	0.0456683
POX_a01262	hypothetical protein	0.333757	0.00912943
POX_a01264	hypothetical protein	0.640019	0.0253734
POX_a01266	hypothetical protein	-0.339767	0.0473147
POX_a01268	hypothetical protein	1.21185	0
POX_a01271	hypothetical protein	0.464411	0.0128458
POX_a01276	hypothetical protein	-0.395732	0.032603
POX_a01277	hypothetical protein	-0.422198	0.0471939
POX_a01282	hypothetical protein	-0.680023	0.00779458
POX_a01284	hypothetical protein	0.490365	0.0485191
POX_a01285	hypothetical protein	0.573119	0.0162511
POX_a01286	Polyketide synthase, enoylreductase	-0.75869	0.0210788
POX_a01292	hypothetical protein	-3.31195	1.37e-14
POX_a01293	hypothetical protein	-0.257762	0.045947
POX_a01294	hypothetical protein	0.293927	0.0361556
POX_a01295	hypothetical protein	0.339105	0.0389724
POX_a01303	hypothetical protein	-0.204424	0.0450659
POX_a01305	transcription factor GCN5-like 1	0.390628	0.0365054
POX_a01306	Homeodomain-like transcription factor;CAZmyes GT2_Chitin_synth_2;GT2_Glyco_tranf_2_3;GT2_Glyco_trans_2_3;GT2_Glycos_transf_2;GT21;	0.534492	0.0153087
POX_a01307	Homeodomain-like transcription factor;CAZmyes GT2_Chitin_synth_2;GT2_Glyco_trans_2_3;GT2_Glyco_tranf_2_3;GT21;GT2_Glycos_transf_2;	0.696859	0.0128038
POX_a01309	CAZmyes GH2;GH5;GH158;GH106	-0.776383	0.0261389
POX_a01312	hypothetical protein	1.12425	0.00632276
POX_a01321	transcription factor C2H2 zinc finger	-0.62695	0.042717
POX_a01323	hypothetical protein	-0.423228	0.0348163
POX_a01324	hypothetical protein	0.997906	0.0229891
POX_a01325	hypothetical protein	-0.779528	0.0231104
POX_a01327	hypothetical protein	0.662061	0.0332387
POX_a01328	hypothetical protein	-1.39712	0.00823105
POX_a01329	hypothetical protein	-1.0523	0.00561686
POX_a01330	hypothetical protein	-0.620139	0.0341192
POX_a01331	hypothetical protein	-0.507108	0.0400358
POX_a01335	hypothetical protein	-1.14924	0
POX_a01336	Methylmalonate-semialdehyde dehydrogenase [acylating], mitochondrial	-0.550877	0.00992198
POX_a01337	hypothetical protein	-0.22185	0.0297811
POX_a01340	hypothetical protein	0.942852	0.00278571
POX_a01341	hypothetical protein	0.530568	0.0362255
POX_a01342	hypothetical protein	0.649918	0.0159275
POX_a01343	hypothetical protein	-2.23621	0.00384347
POX_a01344	hypothetical protein	-0.545904	0.0414999
POX_a01346	hypothetical protein	1.31669	0.00701918
POX_a01348	CAZmyes CE1	-0.691727	0.00847718
POX_a01349	hypothetical protein	0.766145	0.0121608
POX_a01350	hypothetical protein	0.322406	0.0429396
POX_a01352	hypothetical protein	0.479113	0.024111
POX_a01353	hypothetical protein	0.281749	0.0471419
POX_a01356	Putative DNA repair protein Rad50	-0.893843	0.0139805
POX_a01358	Putative DNA repair protein Rad1	0.303634	0.0330817
POX_a01360	hypothetical protein	0.396837	0.0235292
POX_a01361	hypothetical protein	-0.359525	0.0408468
POX_a01363	CAZmyes CE1	-1.20091	2.37e-10
POX_a01367	hypothetical protein	0.502541	0.0245427
POX_a01369	hypothetical protein	0.518513	0.0319833
POX_a01371	hypothetical protein	-0.607345	0.0376643
POX_a01372	hypothetical protein	-1.14492	0.00421276
POX_a01373	hypothetical protein	1.40786	0.00899663
POX_a01375	hypothetical protein	0.190286	0.0474733
POX_a01377	hypothetical protein	0.785469	0.0331267
POX_a01381	hypothetical protein	-0.641369	0.0459524
POX_a01384	hypothetical protein	-0.461591	0.0326521
POX_a01388	hypothetical protein	0.422906	0.00870031
POX_a01396	hypothetical protein	0.839062	0.00801798
POX_a01397	hypothetical protein	-0.69226	0.0329363
POX_a01398	hypothetical protein	-0.557653	0.0443562
POX_a01403	hypothetical protein	-0.450698	0.0347125
POX_a01410	transcription factor Zn2Cys6	0.449383	0.0385792
POX_a01414	hypothetical protein	0.625321	0.0298667
POX_a01417	hypothetical protein	-0.729184	0.0250392
POX_a01422	hypothetical protein	0.582267	0.015758
POX_a01423	hypothetical protein	-0.985679	0.00936378
POX_a01424	hypothetical protein	-0.857094	0.0268973
POX_a01428	hypothetical protein	-1.27891	0.0227314
POX_a01429	hypothetical protein	-1.50039	0.00905998
POX_a01432	hypothetical protein	0.266354	0.034351
POX_a01434	CAZmyes GT41;	0.536255	0.0353509
POX_a01435	hypothetical protein	-0.289486	0.0327963
POX_a01439	hypothetical protein	0.93047	0.00575379
POX_a01441	hypothetical protein	0.55606	0.0158832
POX_a01442	hypothetical protein	0.799067	0.0320316
POX_a01444	hypothetical protein	0.518438	0.00708265
POX_a01447	hypothetical protein	-1.08756	0.0249218
POX_a01451	hypothetical protein	-0.445105	0.03524
POX_a01453	CAZmyes CE1	-0.862795	0.0197716
POX_a01454	hypothetical protein	-0.410223	0.028739
POX_a01455	hypothetical protein	0.860572	0.0149773
POX_a01456	hypothetical protein	-0.41529	0.0244574
POX_a01465	hypothetical protein	-1.62063	0.00837589
POX_a01474	hypothetical protein	0.858644	0.0429611
POX_a01477	hypothetical protein	0.700407	3.76e-05
POX_a01481	hypothetical protein	0.458707	0.00899097
POX_a01485	hypothetical protein	0.402169	0.0156788
POX_a01486	hypothetical protein	1.10909	0.0230983
POX_a01490	hypothetical protein	-0.54614	0.00857315
POX_a01491	hypothetical protein	0.589886	0.0243406
POX_a01495	hypothetical protein	-0.312358	0.0328367
POX_a01496	hypothetical protein	0.837204	0
POX_a01497	hypothetical protein	-1.37083	0.0109846
POX_a01504	hypothetical protein	0.908208	0.0341142
POX_a01510	hypothetical protein	-0.755077	0.0286485
POX_a01512	hypothetical protein	0.788072	1.11e-16
POX_a01515	hypothetical protein	0.372294	0.0484687
POX_a01520	hypothetical protein	0.434147	0.0028463
POX_a01525	hypothetical protein	0.461606	0.0391298
POX_a01527	hypothetical protein	-0.685491	0.0249994
POX_a01528	hypothetical protein	0.648917	0.0136688
POX_a01529	hypothetical protein	1.07907	0.0158721
POX_a01532	hypothetical protein	-0.572043	0.0341453
POX_a01533	Putative Carbonic anhydrase	0.615831	0.0284852
POX_a01534	hypothetical protein	-0.751765	0.0256605
POX_a01536	hypothetical protein	0.421527	0.0351883
POX_a01537	Xanthine dehydrogenase	-0.460834	0.0325685
POX_a01550	hypothetical protein	-1.16288	0.0244499
POX_a01551	hypothetical protein	-1.95116	0.0101988
POX_a01553	hypothetical protein	-1.05956	0.00780941
POX_a01554	hypothetical protein	-1.35473	0.014157
POX_a01556	hypothetical protein	-1.30905	6.67e-08
POX_a01558	hypothetical protein	0.272048	0.0236259
POX_a01561	hypothetical protein	-0.55201	0.0108089
POX_a01562	hypothetical protein	1.03951	0.00644561
POX_a01565	hypothetical protein	-0.982675	0.0125133
POX_a01567	hypothetical protein	0.920013	0.0105169
POX_a01569	hypothetical protein	0.626183	0.0235535
POX_a01570	hypothetical protein	0.777154	0.00320869
POX_a01573	hypothetical protein	0.986797	0.0141561
POX_a01574	hypothetical protein	-0.808916	0.0106238
POX_a01576	hypothetical protein	0.431486	0.032538
POX_a01578	H42_EMENI Histone H4.2	-0.305004	0.0330391
POX_a01579	CAZmyes CBM21;CBM25	-0.54428	0.00832199
POX_a01582	hypothetical protein	-1.20661	0.02889
POX_a01588	hypothetical protein	-0.69933	0.024922
POX_a01591	hypothetical protein	1.43167	0.0254071
POX_a01599	transcription factor C2H2 zinc finger	0.597582	0.0234295
POX_a01604	hypothetical protein	0.978057	0.00826544
POX_a01605	hypothetical protein	0.346048	0.0113839
POX_a01607	hypothetical protein	0.389833	0.0246222
POX_a01608	hypothetical protein	0.448789	0.0237356
POX_a01612	putative ubiquitin carboxyl-terminal hydrolase CreB	-0.527452	0.035153
POX_a01616	CAZmyes AA3;AA3_2;AA3_3	0.456268	0.0298366
POX_a01621	hypothetical protein	0.301641	0.0399849
POX_a01627	transcription factor Zinc finger	0.247276	0.0461576
POX_a01629	hypothetical protein	0.547178	0.0491916
POX_a01631	Glutamine synthetase	0.291385	0.020809
POX_a01636	hypothetical protein	0.894633	0.00891667
POX_a01638	CAZmyes GT41;	0.796344	0.0166317
POX_a01639	hypothetical protein	0.289141	0.00993053
POX_a01640	hypothetical protein	0.621323	0.00891776
POX_a01642	hypothetical protein	0.936684	0.00841558
POX_a01643	hypothetical protein	-0.716207	0.026614
POX_a01647	hypothetical protein	0.423893	0.0475034
POX_a01650	hypothetical protein	-0.489423	0.0326105
POX_a01651	hypothetical protein	0.556984	0.00909667
POX_a01652	transcription factor Zinc finger	1.06987	0.0159278
POX_a01653	hypothetical protein	0.456217	0.0248754
POX_a01656	hypothetical protein	1.10123	0.00895941
POX_a01663	hypothetical protein	-0.308539	0.042691
POX_a01665	hypothetical protein	0.307176	0.0457684
POX_a01667	hypothetical protein	0.882862	0.00653737
POX_a01670	hypothetical protein	0.633284	0.0341741
POX_a01671	hypothetical protein	-0.817442	0.0338493
POX_a01672	hypothetical protein	0.965033	0.0123196
POX_a01675	hypothetical protein	0.628834	0.0089174
POX_a01678	hypothetical protein	-1.10422	0.00970797
POX_a01679	hypothetical protein	-0.736657	0.0114659
POX_a01680	Putative Isocitrate lyase	-0.846162	0.00884646
POX_a01681	CAZmyes GH37;GH78;GH63	0.434256	0.0400979
POX_a01684	hypothetical protein	-0.487762	0.0224866
POX_a01685	hypothetical protein	-1.19739	0.0263383
POX_a01686	hypothetical protein	-0.753585	0.0233734
POX_a01687	hypothetical protein	-0.927775	0.01394
POX_a01689	hypothetical protein	-1.32765	0.0234187
POX_a01691	transcription factor C2H2 zinc finger	-2.8383	0.00954127
POX_a01702	hypothetical protein	0.38787	0.00961828
POX_a01703	hypothetical protein	0.695676	0.0071164
POX_a01708	hypothetical protein	1.06866	0.00238517
POX_a01709	hypothetical protein	-1.67235	0.00690327
POX_a01711	hypothetical protein	0.257904	0.0254085
POX_a01714	hypothetical protein	0.309527	0.0378256
POX_a01716	hypothetical protein	0.315231	0.0157578
POX_a01723	hypothetical protein	0.592024	0.038914
POX_a01725	Putative Serine palmitoyltransferase	0.378702	0.032908
POX_a01726	CAZmyes GT48;	0.338141	0.0135787
POX_a01728	hypothetical protein	-0.630044	0.032738
POX_a01731	hypothetical protein	-1.7884	0.0100764
POX_a01735	hypothetical protein	1.01958	0.0295171
POX_a01736	CAZmyes CE1	0.49009	0.0249169
POX_a01739	hypothetical protein	0.484812	0.0407193
POX_a01742	transcription factor Winged helix repressor DNA-binding	-0.462492	0.0249628
POX_a01744	hypothetical protein	0.211033	0.0320951
POX_a01747	Putative BolA domain protein	0.516574	0.00766301
POX_a01751	hypothetical protein	-0.41819	0.0346219
POX_a01753	hypothetical protein	1.03442	0.00509012
POX_a01755	hypothetical protein	0.542613	0.0474628
POX_a01757	hypothetical protein	0.325329	0.00638454
POX_a01758	hypothetical protein	-0.63268	0.0238343
POX_a01759	hypothetical protein	0.425569	0.0386804
POX_a01760	hypothetical protein	0.490856	0.0472406
POX_a01761	transcription factor Winged helix repressor DNA-binding	0.186005	0.0466704
POX_a01764	hypothetical protein	0.352768	0.0253037
POX_a01765	hypothetical protein	0.390509	0.0321357
POX_a01766	hypothetical protein	1	0.0317178
POX_a01767	hypothetical protein	0.555934	0
POX_a01772	hypothetical protein	-1.48094	0.00663864
POX_a01773	hypothetical protein	0.570131	0.0148111
POX_a01774	hypothetical protein	0.382838	0.0018072
POX_a01776	hypothetical protein	0.222308	0.035946
POX_a01782	hypothetical protein	0.625983	0.00912666
POX_a01784	hypothetical protein	-1.14026	0.00839855
POX_a01785	hypothetical protein	-1.15684	0.0118317
POX_a01786	transcription factor C2H2 zinc finger	1.08998	0.00768831
POX_a01787	hypothetical protein	0.32433	0.00891787
POX_a01788	hypothetical protein	-1.20022	0.00659095
POX_a01793	hypothetical protein	0.930506	0.00562668
POX_a01796	hypothetical protein	0.243223	0.0145728
POX_a01807	hypothetical protein	0.426888	0.0463225
POX_a01809	hypothetical protein	0.492658	0.0366405
POX_a01810	hypothetical protein	0.584163	0.0234496
POX_a01811	hypothetical protein	0.318507	0.0458724
POX_a01812	hypothetical protein	0.579248	0.00912404
POX_a01814	hypothetical protein	2.40189	0
POX_a01815	hypothetical protein	0.46523	0.0340604
POX_a01816	hypothetical protein	-0.831341	0.0261304
POX_a01821	hypothetical protein	-0.693624	0.0266766
POX_a01823	hypothetical protein	0.958693	0.0110099
POX_a01826	hypothetical protein	0.320107	0.00865374
POX_a01833	hypothetical protein	0.304396	0
POX_a01835	hypothetical protein	-0.707628	0.0325575
POX_a01836	hypothetical protein	0.48777	0.00905381
POX_a01837	hypothetical protein	0.302379	0.0489734
POX_a01838	hypothetical protein	0.819769	0.0370673
POX_a01840	hypothetical protein	0.529949	0.0195143
POX_a01841	hypothetical protein	0.439809	0.0249977
POX_a01842	hypothetical protein	0.289053	0.0396165
POX_a01844	hypothetical protein	1.04214	0.0158557
POX_a01848	hypothetical protein	-3.02419	0.000484078
POX_a01849	hypothetical protein	0.438128	0.0239265
POX_a01852	hypothetical protein	0.876295	0.0374725
POX_a01853	hypothetical protein	0.480482	0.0475907
POX_a01856	hypothetical protein	-0.365744	0.0243277
POX_a01857	hypothetical protein	-0.951371	0.00848027
POX_a01860	hypothetical protein	-0.803177	0.0137976
POX_a01861	hypothetical protein	2.82371	1.67e-15
POX_a01864	hypothetical protein	0.41808	0.00452608
POX_a01865	hypothetical protein	0.224478	0.00896022
POX_a01867	CAZmyes AA2	-1.13206	0.0077108
POX_a01869	hypothetical protein	-1.06223	0.0149216
POX_a01881	CAZmyes GH92	-1.11949	0.0256755
POX_a01884	CAZmyes CE1	-1.87914	1.55e-06
POX_a01885	hypothetical protein	-1.24046	0.0334163
POX_a01886	hypothetical protein	0.40529	0.0134011
POX_a01887	hypothetical protein	0.63174	0.0166649
POX_a01890	hypothetical protein	1.40337	9.99e-16
POX_a01891	hypothetical protein	-0.418861	0.0360721
POX_a01892	hypothetical protein	0.613352	0.0234623
POX_a01893	CAZmyes AA3_1;AA3;AA3_2	1.42478	0.00968553
POX_a01894	hypothetical protein	1.52015	0.00246453
POX_a01895	CAZmyes AA3_1;AA8;AA3;AA3_2	1.73214	0.0071986
POX_a01901	hypothetical protein	-1.43477	0.0262288
POX_a01906	hypothetical protein	-0.884111	0.0109364
POX_a01909	hypothetical protein	-0.446304	0.0233591
POX_a01911	hypothetical protein	1.10188	0.0137647
POX_a01912	hypothetical protein	0.463891	0.0322441
POX_a01913	hypothetical protein	0.224765	0.0484339
POX_a01915	hypothetical protein	-0.354616	0.0356695
POX_a01916	hypothetical protein	0.263868	0.0471558
POX_a01917	hypothetical protein	-1.12366	0.0308049
POX_a01919	hypothetical protein	-0.642379	0.0248549
POX_a01921	CAZmyes GT2_Chitin_synth_1;GT2_Chitin_synth_2;GT2_Glyco_trans_2_3;	0.996017	0.0195837
POX_a01923	hypothetical protein	-0.932354	0.00706776
POX_a01928	CAZmyes GH3;AA5	-2.36832	0.0138714
POX_a01929	CAZmyes GH43_14;GH43_12;GH43_13;GH43_11;GH43;GH43_10;GH43_9;GH43_3;GH43_34;GH43_8;GH43_15;GH43_28;GH43_31;GH43_36;GH43_4;GH43_33;GH43_29;GH43_32;GH43_5;GH43_2;GH43_19;GH43_16;GH43_26;GH43_30;GH43_37;GH43_24;GH43_18;GH43_7;GH43_6;GH117;GH43_23;GH43_22;GH43_1;GH32;GH130;	-2.64895	0.0069022
POX_a01930	sugar transporter	-6.88704	4.44e-16
POX_a01931	CAZmyes CE17	-2.10717	0.0230531
POX_a01933	hypothetical protein	-0.652055	0.025012
POX_a01934	hypothetical protein	0.310757	0.0462655
POX_b01936	hypothetical protein	0.960918	0.0360961
POX_b01939	hypothetical protein	-0.778278	0.0250457
POX_b01940	protein of unknown function DUF2183	0.346569	0.016095
POX_b01942	hypothetical protein	-1.17709	0.00952945
POX_b01945	hypothetical protein	1.54324	0.02535
POX_b01946	CAZmyes GH5_7;GH5_30;GH5;GH5_41;GH5_19;CBM1;GH158;GH5_10;GH5_42;GH5_46;GH5_31;GH5_22;GH5_1;GH5_47;GH5_54;GH5_36;GH2;GH5_14;GH5_45;GH5_25;GH5_9;GH5_8;GH5_13;GH164;GH148;GH5_37;GH147;GH42;GH5_24;GH10;GH5_56;GH5_18;GH113;GH5_44;	-8.01677	0
POX_b01951	hypothetical protein	-1.7649	0.0108056
POX_b01952	hypothetical protein	-1.37844	0.00815691
POX_b01955	hypothetical protein	1.52696	0.00875178
POX_b01956	Putative Squalene synthetase	0.866028	0
POX_b01957	hypothetical protein	-0.405035	0.0249021
POX_b01958	hypothetical protein	0.729764	0.0138816
POX_b01959	hypothetical protein	0.457961	0.0351351
POX_b01964	hypothetical protein	-0.506858	0.0487555
POX_b01965	hypothetical protein	0.404409	0.0468575
POX_b01966	transcription factor Zinc finger	-0.748157	0.0103061
POX_b01967	hypothetical protein	-0.419286	0.0457792
POX_b01969	transcription factor Zn2Cys6	-1.8429	0.00907297
POX_b01970	CAZmyes GH2;GH158	-5.99677	0
POX_b01972	hypothetical protein	0.591523	0.0235384
POX_b01973	hypothetical protein	-0.645237	0.00908049
POX_b01981	hypothetical protein	-0.381339	0.0139532
POX_b01984	ribosomal protein S5 [Aspergillus oryzae]	0.260952	0.00831837
POX_b01985	Cap binding protein	0.314293	0.0330472
POX_b01989	hypothetical protein	0.73371	0.00465486
POX_b01992	hypothetical protein	0.611377	0.0323781
POX_b01993	CAZmyes AA7;AA4	0.537584	0.0324759
POX_b01994	hypothetical protein	0.743266	0.0229997
POX_b01997	hypothetical protein	-1.14285	0.00375482
POX_b02001	transcription factor Zn2Cys6	-0.545759	0.0284266
POX_b02004	hypothetical protein	-1.07628	0.0118728
POX_b02010	hypothetical protein	-2.055	0.00935552
POX_b02012	hypothetical protein	-0.590655	0.0249175
POX_b02014	hypothetical protein	1.5523	0.0125816
POX_b02015	hypothetical protein	1.42001	1.44e-15
POX_b02019	hypothetical protein	-0.480248	0.0315843
POX_b02030	hypothetical protein	0.568568	0.009761
POX_b02038	putative UTP--glucose-1-phosphate uridylyltransferase	0.211351	0.00854446
POX_b02043	transcription factor Zn2Cys6	-0.921737	0.0103135
POX_b02046	hypothetical protein	0.80204	0.00522558
POX_b02047	hypothetical protein	0.619733	0.0312566
POX_b02051	hypothetical protein	0.299821	0.0312369
POX_b02054	hypothetical protein	-1.96696	0.00653906
POX_b02060	hypothetical protein	0.409702	0
POX_b02062	hypothetical protein	0.742341	0.0242192
POX_b02064	hypothetical protein	-1.29981	0.0029152
POX_b02065	transcription factor Zn2Cys6	0.571569	0.0148678
POX_b02066	hypothetical protein	1.19627	0.0090594
POX_b02067	hypothetical protein	1.03572	0.012344
POX_b02069	hypothetical protein	-1.9623	0.00779824
POX_b02072	hypothetical protein	-0.302498	0.025983
POX_b02073	hypothetical protein	0.139813	0.0475065
POX_b02074	CAZmyes GT28;	-0.616099	0.00880714
POX_b02076	CAZmyes CE1;CE7	-0.963634	0.00836273
POX_b02077	transcription factor Zn2Cys6	-2.45527	0.00858727
POX_b02080	hypothetical protein	-0.340091	0.0259949
POX_b02081	hypothetical protein	1.20502	0.00969741
POX_b02084	hypothetical protein	0.356151	0.0471656
POX_b02085	hypothetical protein	-0.491238	0.0247104
POX_b02088	hypothetical protein	0.277867	0.00279693
POX_b02091	hypothetical protein	0.545507	0.0105147
POX_b02092	transcription factor Zinc finger	0.468062	0.0292921
POX_b02093	meiotic recombination protein Dmc1, partial	1.22239	0.0137024
POX_b02094	hypothetical protein	-0.627674	0.0250459
POX_b02096	hypothetical protein	0.323031	0.033065
POX_b02098	hypothetical protein	1.43036	0.0070279
POX_b02099	hypothetical protein	1.39696	0.0079219
POX_b02100	hypothetical protein	0.24766	0.0448404
POX_b02101	Transport protein particle subunit bet3	0.450854	0.0329629
POX_b02102	hypothetical protein	0.415148	0.0386788
POX_b02107	hypothetical protein	-0.20687	0.0234382
POX_b02108	hypothetical protein	-1.30935	0.00447763
POX_b02110	hypothetical protein	0.461251	0.0094021
POX_b02118	hypothetical protein	1.16809	0.0101898
POX_b02120	hypothetical protein	-1.51146	0.00427383
POX_b02121	hypothetical protein	0.717219	0.0134215
POX_b02123	CAZmyes GT2_Glyco_tranf_2_3;GT2_Glycos_transf_2;GT21;	-0.654791	0.0104932
POX_b02124	hypothetical protein	-1.35191	0.0244434
POX_b02127	hypothetical protein	0.634758	0.0327427
POX_b02129	hypothetical protein	-0.940455	0.0244171
POX_b02131	hypothetical protein	-1.21745	0.0118363
POX_b02135	hypothetical protein	-0.650767	0.0295182
POX_b02137	hypothetical protein	1.34301	0.00830557
POX_b02138	transcription factor Homeodomain-like	1.05621	0.0115396
POX_b02141	CAZmyes AA3_1	-1.65255	0.0225094
POX_b02148	hypothetical protein	0.269952	0.0458538
POX_b02151	hypothetical protein	0.44893	4.44e-16
POX_b02153	hypothetical protein	-0.469285	0.0254175
POX_b02158	hypothetical protein	-2.14548	4.44e-16
POX_b02159	hypothetical protein	0.188643	0.046704
POX_b02167	hypothetical protein	0.288612	0.0378895
POX_b02170	CAZmyes GH139	-2.05605	0.0137546
POX_b02171	hypothetical protein	0.599727	0.0135903
POX_b02174	hypothetical protein	0.781022	0.0312079
POX_b02177	hypothetical protein	0.342844	4e-07
POX_b02180	hypothetical protein	0.481878	0.0454486
POX_b02182	hypothetical protein	0.594004	0.0362531
POX_b02186	hypothetical protein	0.434041	0.0455916
POX_b02189	hypothetical protein	0.314063	0.0157244
POX_b02190	hypothetical protein	0.54053	0.0272169
POX_b02194	hypothetical protein	0.703607	0.0454462
POX_b02198	hypothetical protein	-1.06738	0.0131895
POX_b02205	hypothetical protein	0.565618	0.0243868
POX_b02206	hypothetical protein	0.354579	0.0454726
POX_b02217	EF-hand domain	1.93105	0.00507869
POX_b02218	hypothetical protein	0.600036	0.00864961
POX_b02219	hypothetical protein	-0.863011	0.00721116
POX_b02220	hypothetical protein	-0.511386	0.0416343
POX_b02222	hypothetical protein	-2.32013	0
POX_b02223	hypothetical protein	0.215985	0.0136819
POX_b02225	hypothetical protein	-0.358352	0.0340858
POX_b02228	hypothetical protein	-1.05596	0.0084531
POX_b02230	hypothetical protein	0.8255	0.0120999
POX_b02231	hypothetical protein	-1.13955	0.0167051
POX_b02233	hypothetical protein	-0.59359	0.0266826
POX_b02234	hypothetical protein	-0.355008	0.0391409
POX_b02235	hypothetical protein	-1.37653	0
POX_b02236	CAZmyes GH154	-3.12462	0.00721974
POX_b02238	hypothetical protein	-0.178018	0.0308386
POX_b02240	hypothetical protein	-2.18446	0.0107854
POX_b02241	hypothetical protein	0.509521	0.0473606
POX_b02245	hypothetical protein	-0.361619	0.0246975
POX_b02246	transcription factor Winged helix repressor DNA-binding	-0.446391	0.0271419
POX_b02247	hypothetical protein	-1.36268	0.0036774
POX_b02250	hypothetical protein	0.337609	0.0316313
POX_b02252	Protein of unknown function DUF2611	0.552682	0.00785318
POX_b02255	hypothetical protein	-0.114809	0.0348493
POX_b02261	hypothetical protein	0.643843	0.0253859
POX_b02263	hypothetical protein	0.497475	0.0390988
POX_b02264	hypothetical protein	1.01925	0.032987
POX_b02268	transcription factor Zn2Cys6	-1.35169	0.008185
POX_b02271	hypothetical protein	0.57754	1.89e-12
POX_b02274	hypothetical protein	-0.760874	0.00535148
POX_b02275	hypothetical protein	-0.684155	0.0282936
POX_b02276	hypothetical protein	-1.19171	0.0045142
POX_b02277	hypothetical protein	-0.603502	0.0496637
POX_b02279	transcription factor Winged helix repressor DNA-binding	0.31732	0.0311616
POX_b02285	hypothetical protein	0.638561	0.0118929
POX_b02293	hypothetical protein	-1.78382	0
POX_b02294	hypothetical protein	-1.35274	0.00957503
POX_b02299	hypothetical protein	0.247522	0.00338637
POX_b02301	hypothetical protein	0.188754	0.0385454
POX_b02304	Mevalonate kinase	0.717987	0.00686355
POX_b02305	hypothetical protein	-0.774258	0.0244468
POX_b02308	hypothetical protein	0.885553	0.0346477
POX_b02310	hypothetical protein	0.68032	0.025375
POX_b02313	hypothetical protein	0.525656	8.61e-07
POX_b02315	CAZmyes AA9	-4.2975	0.000136487
POX_b02318	hypothetical protein	-1.60738	0.00363427
POX_b02320	hypothetical protein	0.658787	0.0250006
POX_b02321	transcription factor Zn2Cys6	-0.788944	0.0230656
POX_b02323	hypothetical protein	0.408826	0.0454607
POX_b02324	hypothetical protein	0.365002	0.0112223
POX_b02325	hypothetical protein	0.83482	0.0330984
POX_b02326	CAZmyes AA5	-0.440337	0.033902
POX_b02327	hypothetical protein	-1.09361	0.00960818
POX_b02332	hypothetical protein	-0.259134	0.033151
POX_b02336	hypothetical protein	0.634509	0.0065393
POX_b02339	Putative Elongation factor G	1.19098	0.00626843
POX_b02340	hypothetical protein	0.912673	0.00085956
POX_b02342	hypothetical protein	0.503411	0.0315248
POX_b02343	hypothetical protein	0.917444	0.00696121
POX_b02349	hypothetical protein	1.55319	0.00495832
POX_b02350	putative Dol-P-Man alpha-1,4-mannosyltransferase	0.343094	0.0383857
POX_b02351	hypothetical protein	-0.623456	0.0328162
POX_b02352	CAZmyes GH36	-1.83719	0.0110711
POX_b02353	hypothetical protein	1.05417	0.00871891
POX_b02354	hypothetical protein	-3.19615	0.00351314
POX_b02358	hypothetical protein	0.432118	0.047489
POX_b02363	hypothetical protein	-1.78208	0.00899909
POX_b02364	hypothetical protein	0.990731	0.0121549
POX_b02365	hypothetical protein	0.472539	0.038472
POX_b02368	hypothetical protein	-0.334765	0.0423396
POX_b02369	hypothetical protein	-0.713668	0.0240926
POX_b02371	hypothetical protein	-0.763714	0.0245568
POX_b02372	hypothetical protein	-0.557	0.0467368
POX_b02373	hypothetical protein	-0.96092	0.0249156
POX_b02374	hypothetical protein	-1.8429	0.0033355
POX_b02380	hypothetical protein	-0.810005	0.00783472
POX_b02382	hypothetical protein	-0.883115	0.0258565
POX_b02383	hypothetical protein	-0.707316	0.0249486
POX_b02384	hypothetical protein	-1.05616	0.0325388
POX_b02385	hypothetical protein	-0.569666	0.0302719
POX_b02387	hypothetical protein	-1.04936	0.0121983
POX_b02388	hypothetical protein	0.417046	0.0316369
POX_b02392	hypothetical protein	0.675314	0.0221217
POX_b02393	hypothetical protein	0.418781	0.0230899
POX_b02397	hypothetical protein	0.648113	0
POX_b02399	hypothetical protein	-1.02914	0.00789521
POX_b02400	hypothetical protein	-0.399515	0.0142949
POX_b02401	transcription factor bZIP	1.39938	0.00884633
POX_b02402	hypothetical protein	0.293932	0.0477636
POX_b02403	hypothetical protein	1.02487	0.00630616
POX_b02409	Lysophospholipase	0.694355	0.00923273
POX_b02411	hypothetical protein	-2.6139	0.000540205
POX_b02413	hypothetical protein	-2.90255	0.00827378
POX_b02414	hypothetical protein	-1.3779	0.00747068
POX_b02417	hypothetical protein	0.256724	0.0380382
POX_b02418	CAZmyes GH15;CBM20;glucoamylase	-1.8785	4.25e-05
POX_b02420	hypothetical protein	0.987153	0.0244816
POX_b02422	hypothetical protein	-0.432255	0.0146404
POX_b02425	hypothetical protein	-0.46752	0.0244666
POX_b02430	hypothetical protein	0.651662	0.0137471
POX_b02433	hypothetical protein	0.789468	0.0329197
POX_b02435	hypothetical protein	1.79901	0.0116806
POX_b02436	hypothetical protein	0.715598	0.0116171
POX_b02439	hypothetical protein	-0.503909	0.0290031
POX_b02444	hypothetical protein	-2.47629	0.00816488
POX_b02450	CAZmyes AA2	0.802395	0.000454022
POX_b02453	hypothetical protein	0.699323	0.0454429
POX_b02455	hypothetical protein	1.19724	0.00893286
POX_b02457	hypothetical protein	1.21094	0.00704738
POX_b02458	hypothetical protein	1.64507	0.00905734
POX_b02461	transcription factor C2H2 zinc finger	0.303956	0.046236
POX_b02462	hypothetical protein	-0.659465	0.029212
POX_b02469	hypothetical protein	0.676807	0.00884928
POX_b02475	hypothetical protein	0.784762	0.00902691
POX_b02477	CAZmyes AA3_1	-1.06803	0.00406542
POX_b02479	hypothetical protein	0.81394	0
POX_b02480	hypothetical protein	0.755561	0.0325201
POX_b02481	hypothetical protein	1.11387	0.0245038
POX_b02482	CAZmyes GT83;	1.33549	0.0115361
POX_b02484	hypothetical protein	-0.820616	0.0353663
POX_b02485	hypothetical protein	1.21491	0.0101566
POX_b02489	hypothetical protein	-0.534875	0.0337019
POX_b02490	hypothetical protein	0.46019	0.0158763
POX_b02492	hypothetical protein	0.314409	0.0317512
POX_b02493	transcription factor Zn2Cys6	-0.596272	0.0306802
POX_b02496	CAZmyes CE1;CE7	1.5293	0.0199392
POX_b02497	hypothetical protein	2.71123	0.00477111
POX_b02500	hypothetical protein	0.647255	0.037075
POX_b02503	hypothetical protein	1.84081	0.00541437
POX_b02505	hypothetical protein	-0.331952	0.0325789
POX_b02507	hypothetical protein	0.750082	0.0340938
POX_b02508	hypothetical protein	0.389196	0.0230213
POX_b02509	hypothetical protein	0.435908	0.0390335
POX_b02512	hypothetical protein	0.945419	0.00112496
POX_b02515	hypothetical protein	-0.738906	0.0104447
POX_b02517	hypothetical protein	-0.522403	0.0331755
POX_b02518	hypothetical protein	0.361043	0.011826
POX_b02525	hypothetical protein	0.527234	5.55e-16
POX_b02526	hypothetical protein	0.425651	0.0341914
POX_b02527	hypothetical protein	0.759335	0.027245
POX_b02528	hypothetical protein	0.648515	0.0250293
POX_b02529	hypothetical protein	0.837105	0.0116333
POX_b02530	hypothetical protein	0.7427	0.00913944
POX_b02531	hypothetical protein	1.16714	0.00796814
POX_b02532	transcription factor Myb	1.08974	0.0152023
POX_b02534	hypothetical protein	1.43014	5.95e-11
POX_b02535	hypothetical protein	1.18213	0.03541
POX_b02536	hypothetical protein	1.26206	0.0150617
POX_b02540	hypothetical protein	0.797871	0.00424317
POX_b02542	hypothetical protein	-0.427661	0.0289645
POX_b02545	hypothetical protein	0.986339	0.0244528
POX_b02548	hypothetical protein	0.150623	0.0471069
POX_b02553	hypothetical protein	0.417817	0.0401186
POX_b02554	hypothetical protein	-0.330222	0.029433
POX_b02555	hypothetical protein	0.289192	0.0381334
POX_b02556	CAZmyes GT104	-1.57463	0.00105356
POX_b02557	hypothetical protein	0.369697	0.0355885
POX_b02558	hypothetical protein	-0.703211	0.0325801
POX_b02561	hypothetical protein	0.34909	0.0360383
POX_b02562	hypothetical protein	-0.875378	0.00934244
POX_b02565	hypothetical protein	0.383191	0.0311934
POX_b02566	hypothetical protein	1.00292	0.0089158
POX_b02569	hypothetical protein	-0.381022	0.034055
POX_b02575	hypothetical protein	0.418951	0.0395631
POX_b02578	hypothetical protein	-0.458675	0.0263245
POX_b02579	hypothetical protein	1.04367	0.0140626
POX_b02586	hypothetical protein	0.730782	0.0297505
POX_b02587	hypothetical protein	0.902327	0.035798
POX_b02589	hypothetical protein	0.776295	0.0360937
POX_b02593	hypothetical protein	-0.520745	0.0049818
POX_b02594	sugar transporter	-1.70926	0.00896443
POX_b02599	hypothetical protein	0.661045	0.0466917
POX_b02600	CAZmyes CE16;CE3	-3.98048	0.0043483
POX_b02601	hypothetical protein	0.446689	0.0330238
POX_b02603	hypothetical protein	0.764502	0.00274814
POX_b02610	hypothetical protein	-0.671903	0.0135326
POX_b02611	hypothetical protein	-0.532699	0.0254619
POX_b02612	hypothetical protein	-0.510385	0.0329343
POX_b02614	hypothetical protein	0.11863	0.0268829
POX_b02615	hypothetical protein	0.203916	0.0248909
POX_b02616	CAZmyes GT8;	0.533458	0.0357903
POX_b02617	hypothetical protein	0.426928	0.0379181
POX_b02618	hypothetical protein	0.683586	0.0158391
POX_b02625	hypothetical protein	0.497332	0.0257517
POX_b02626	hypothetical protein	-1.02487	0.0116628
POX_b02627	hypothetical protein	0.322245	0.00905521
POX_b02631	hypothetical protein	-1.17772	0.0285126
POX_b02632	hypothetical protein	-3.07711	0.00368302
POX_b02633	sugar transporter	0.630964	0.0360296
POX_b02634	hypothetical protein	0.440681	0.0331471
POX_b02635	hypothetical protein	0.762067	0.0469007
POX_b02638	hypothetical protein	-0.357478	0.0332205
POX_b02642	hypothetical protein	-1.22119	0.00759447
POX_b02645	hypothetical protein	0.353705	0.0313876
POX_b02646	hypothetical protein	0.527355	0.038015
POX_b02649	hypothetical protein	0.24852	0.0120763
POX_b02660	hypothetical protein	0.119739	0.0311662
POX_b02664	hypothetical protein	0.294138	0.0239216
POX_b02665	hypothetical protein	0.596178	0.0316542
POX_b02673	hypothetical protein	0.269667	0.039694
POX_b02677	hypothetical protein	-0.312258	0.0341396
POX_b02679	hypothetical protein	0.344175	0.0467142
POX_b02683	hypothetical protein	-0.81294	0.0143107
POX_b02688	hypothetical protein	0.201165	0.0245359
POX_b02691	hypothetical protein	-0.576704	0.0262641
POX_b02693	hypothetical protein	0.556224	5.55e-16
POX_b02696	hypothetical protein	-0.377423	0.0362171
POX_b02699	hypothetical protein	0.535532	0.0171111
POX_b02701	CAZmyes CE1;CE7	-0.59645	0.0406728
POX_b02702	hypothetical protein	-1.32496	0.0106585
POX_b02705	hypothetical protein	0.854099	0.0316791
POX_b02707	hypothetical protein	-0.70474	0.0234577
POX_b02708	hypothetical protein	-0.445344	0.0334646
POX_b02709	hypothetical protein	-0.838591	0.0330113
POX_b02710	hypothetical protein	-0.567988	0.0286701
POX_b02711	hypothetical protein	-0.423646	0.04784
POX_b02714	hypothetical protein	0.633381	0.0212156
POX_b02715	hypothetical protein	0.376526	0.0468866
POX_b02716	hypothetical protein	-0.337241	0.0406463
POX_b02723	hypothetical protein	0.394064	0.0356689
POX_b02724	hypothetical protein	0.687665	0.00915044
POX_b02729	hypothetical protein	-1.84902	0.00673533
POX_b02731	CAZmyes GH11;CBM60;CBM36	1.08132	0.0152709
POX_b02734	hypothetical protein	0.424894	0.0384197
POX_b02736	hypothetical protein	0.665292	0.0472471
POX_b02738	hypothetical protein	0.521452	9.99e-16
POX_b02739	hypothetical protein	-0.452527	0.0466427
POX_b02743	hypothetical protein	-2.29098	1.22e-13
POX_b02744	hypothetical protein	0.533093	1.11e-16
POX_b02754	hypothetical protein	-0.396736	0.0475306
POX_b02760	hypothetical protein	-0.912105	0.0269427
POX_b02761	hypothetical protein	0.605799	0.0134156
POX_b02763	hypothetical protein	0.505289	0.00686148
POX_b02765	hypothetical protein	-1.31729	0.028618
POX_b02766	hypothetical protein	-0.688013	0.0294801
POX_b02782	CAZmyes GH109	-0.953473	0.0141859
POX_b02783	hypothetical protein	-1.05118	0.00808171
POX_b02784	Putative Oxidoreductase	-1.14036	0.0250136
POX_b02785	CAZmyes GH150	0.654067	0.0395568
POX_b02790	hypothetical protein	0.898608	0.0385144
POX_b02795	hypothetical protein	0.401177	0.0463562
POX_b02796	hypothetical protein	0.322808	7.79e-06
POX_b02804	CAZmyes GT2_Glycos_transf_2;	0.724995	0.0253459
POX_b02805	CAZmyes GT41;	1.30756	0.00774244
POX_b02811	hypothetical protein	0.287396	0.0456104
POX_b02817	hypothetical protein	0.51099	0.0311668
POX_b02820	hypothetical protein	-1.13578	0.00849126
POX_b02825	hypothetical protein	1.19912	0.0066153
POX_b02826	hypothetical protein	0.201609	0.0467373
POX_b02827	hypothetical protein	0.622474	0.0140353
POX_b02830	hypothetical protein	0.513686	0.038479
POX_b02831	hypothetical protein	0.393091	0.00446925
POX_b02832	hypothetical protein	1.11051	1.11e-07
POX_b02834	hypothetical protein	0.463495	0.0462839
POX_b02835	hypothetical protein	1.21452	0.0112035
POX_b02839	hypothetical protein	-1.32546	0.00774715
POX_b02840	hypothetical protein	-2.42559	0.00466257
POX_b02841	hypothetical protein	-2.68897	0.00470402
POX_b02842	hypothetical protein	-2.75252	0.0023312
POX_b02844	hypothetical protein	-1.7178	4.1e-06
POX_b02847	hypothetical protein	0.974967	0.0347178
POX_b02848	hypothetical protein	-0.780758	0.00818966
POX_b02850	hypothetical protein	-0.388076	0.0328796
POX_b02856	hypothetical protein	0.991829	0.0249271
POX_b02857	hypothetical protein	1.53026	0
POX_b02861	hypothetical protein	0.291305	0.0460681
POX_b02863	hypothetical protein	-0.477596	0.0257717
POX_b02868	hypothetical protein	0.932574	0.00695732
POX_b02870	hypothetical protein	0.865482	0.0164244
POX_b02871	hypothetical protein	0.367908	0.0474276
POX_b02874	hypothetical protein	0.247948	0.0469819
POX_b02881	transcription factor Zn2Cys6	-1.02449	0.0233943
POX_b02886	hypothetical protein	-0.416275	0.0329434
POX_b02887	hypothetical protein	0.187964	0.0355695
POX_b02889	CAZmyes AA3_1;AA3	0.313199	0.0330973
POX_b02891	hypothetical protein	0.45574	0.0327572
POX_b02895	Mid2-like cell wall stress sensor	0.182127	0.031786
POX_b02900	hypothetical protein	0.372038	0.00405878
POX_b02901	hypothetical protein	-1.15831	0.00764351
POX_b02902	hypothetical protein	-0.518174	0.0332307
POX_b02903	hypothetical protein	1.15677	0.0135891
POX_b02907	hypothetical protein	-0.864201	0.00883764
POX_b02909	hypothetical protein	0.970262	0.00810881
POX_b02913	hypothetical protein	-0.69803	0.0248366
POX_b02914	hypothetical protein	-0.743483	0.0242251
POX_b02915	hypothetical protein	-2.0151	3.33e-16
POX_b02916	CAZmyes AA3_1;AA3	-0.886713	0.0249034
POX_b02919	hypothetical protein	-0.838632	0.00763595
POX_b02920	CAZmyes GT41;	0.428046	0.0254036
POX_b02922	hypothetical protein	-0.249432	0.046704
POX_b02923	hypothetical protein	1.26409	0.0112684
POX_b02928	hypothetical protein	-0.275609	0.0237094
POX_b02933	hypothetical protein	-2.15479	3.99e-05
POX_b02934	hypothetical protein	-1.72043	0.0082119
POX_b02936	hypothetical protein	0.955942	0.00273152
POX_b02939	hypothetical protein	1.63853	0.00182156
POX_b02940	hypothetical protein	0.366586	0.0248778
POX_b02943	CAZmyes AA3;AA3_1;AA3_2	-1.2563	0.00842908
POX_b02944	hypothetical protein	0.61653	0.038625
POX_b02945	hypothetical protein	-0.961261	0.0249736
POX_b02952	hypothetical protein	-0.784327	0.032562
POX_b02953	hypothetical protein	-1.36638	0.0118777
POX_b02954	transcription factor Zn2Cys6	-1.21649	0.00405787
POX_b02956	hypothetical protein	0.388846	0.0471476
POX_b02960	hypothetical protein	0.585845	0.0317442
POX_b02961	hypothetical protein	-0.89754	2.14e-08
POX_b02964	Putative Nucleolar protein NOP56	1.17567	3.04e-08
POX_b02967	hypothetical protein	0.594906	0.0157787
POX_b02969	hypothetical protein	-0.361493	0.0337703
POX_b02970	hypothetical protein	-0.890479	0.00391673
POX_b02971	Putative Serine hydroxymethyltransferase	0.27091	0.0341089
POX_b02972	hypothetical protein	0.428172	0.0320052
POX_b02973	hypothetical protein	0.432261	0.0117717
POX_b02974	hypothetical protein	0.48249	0.031494
POX_b02978	hypothetical protein	1.12348	0.00461328
POX_b02979	transcription factor Winged helix repressor DNA-binding	0.39527	0.0253604
POX_b02982	hypothetical protein	-0.432377	0.0335687
POX_b02984	hypothetical protein	1.14807	0.015731
POX_b02985	hypothetical protein	1.56441	0.0116724
POX_b02988	CAZmyes CE9	0.882583	0.0249672
POX_b02989	hypothetical protein	0.597153	0.038632
POX_b02993	hypothetical protein	0.779208	0.00670401
POX_b02994	CAZmyes GT4;	-0.623632	0.0437106
POX_b02996	hypothetical protein	2.11548	0.000139639
POX_b02997	hypothetical protein	1.65335	0.00372191
POX_b02999	CAZmyes AA3_1	-0.672412	0.0225518
POX_b03004	transcription factor Zn2Cys6	-0.514255	0.0342544
POX_b03010	hypothetical protein	2.11148	0.00211614
POX_b03012	hypothetical protein	0.34897	0.013635
POX_b03013	hypothetical protein	0.571978	0.0230849
POX_b03016	CAZmyes CE5	2.34611	3.11e-15
POX_b03018	hypothetical protein	-1.61335	0.0107206
POX_b03020	hypothetical protein	-0.786035	0.0163782
POX_b03023	hypothetical protein	-0.602722	0.0174766
POX_b03024	hypothetical protein	0.216326	0.00727387
POX_b03026	hypothetical protein	0.296542	0.0072345
POX_b03029	hypothetical protein	1.14223	0.0152737
POX_b03032	CAZmyes GH18	0.719232	0.0137518
POX_b03033	hypothetical protein	0.419936	0
POX_b03036	CAZmyes GH109	-4.86513	0.00142781
POX_b03051	hypothetical protein	0.414436	0.0386142
POX_b03054	hypothetical protein	1.19961	0.0135766
POX_b03055	hypothetical protein	-0.514724	0.0255627
POX_b03056	hypothetical protein	0.613626	0.0135722
POX_b03059	hypothetical protein	-0.491654	0.0224364
POX_b03061	hypothetical protein	-0.625093	0.0149624
POX_b03062	hypothetical protein	-0.283176	0.0244688
POX_b03067	hypothetical protein	0.290854	0.048542
POX_b03069	hypothetical protein	0.599542	0.00864816
POX_b03070	hypothetical protein	0.572567	0.0105145
POX_b03071	hypothetical protein	-1.69792	0.0149275
POX_b03072	CAZmyes GH1;GH5;GH5_19	-1.3841	0.00849647
POX_b03078	hypothetical protein	-0.42961	0.0337974
POX_b03080	hypothetical protein	0.511833	0.0472281
POX_b03087	hypothetical protein	0.557441	0.0474154
POX_b03089	hypothetical protein	-0.419362	0.0225465
POX_b03090	hypothetical protein	1.45567	0.00894713
POX_b03091	putative G protein complex alpha subunit	1.05611	0.00865569
POX_b03092	hypothetical protein	0.229589	0.0382506
POX_b03093	hypothetical protein	0.306826	0.0289786
POX_b03094	hypothetical protein	0.54987	0.00145185
POX_b03095	hypothetical protein	-0.806156	0.0323705
POX_b03096	hypothetical protein	-1.44553	2.53e-05
POX_b03097	hypothetical protein	-2.1523	0.00463232
POX_b03098	hypothetical protein	-0.71737	0.0252253
POX_b03100	hypothetical protein	0.319864	0.0136991
POX_b03103	hypothetical protein	1.01018	0.0312153
POX_b03106	CAZmyes AA3;AA3_1;AA3_2	0.590231	0.0140682
POX_b03107	sugar transporter	0.660494	0.0234327
POX_b03108	CAZmyes GH109	-1.26743	0.00598994
POX_b03110	hypothetical protein	-1.07325	0.00815638
POX_b03113	hypothetical protein	-0.643306	0.0327701
POX_b03114	CAZmyes GH3	-0.528022	0.0330918
POX_b03115	hypothetical protein	-0.359169	0.0389019
POX_b03116	hypothetical protein	-0.473854	0.0244101
POX_b03117	hypothetical protein	-1.11509	0.0148897
POX_b03118	hypothetical protein	-2.26872	0.00652097
POX_b03120	hypothetical protein	0.304119	0.0454451
POX_b03122	hypothetical protein	-1.15101	0.00367187
POX_b03123	hypothetical protein	-0.272225	0.0318967
POX_b03125	hypothetical protein	0.43337	0.0092241
POX_b03130	hypothetical protein	-0.772608	0.0233795
POX_b03131	hypothetical protein	-0.994922	0.0242622
POX_b03132	transcription factor HMG	0.475481	0.00601175
POX_b03139	hypothetical protein	0.50051	0.015872
POX_b03141	hypothetical protein	0.592001	0.0104796
POX_b03144	hypothetical protein	-2.1021	0.0142628
POX_b03145	transcription factor Zn2Cys6	-0.613212	0.0459828
POX_b03146	hypothetical protein	-1.04144	0.0326916
POX_b03147	hypothetical protein	0.707087	0.012143
POX_b03149	hypothetical protein	0.576701	0.0330626
POX_b03154	hypothetical protein	0.501303	0.0363507
POX_b03156	hypothetical protein	-1.80017	0.0224435
POX_b03158	hypothetical protein	-0.277203	0.00350503
POX_b03159	hypothetical protein	-0.320852	0.0349685
POX_b03160	hypothetical protein	-0.596534	0.0251603
POX_b03161	hypothetical protein	-0.883981	0.0249914
POX_b03165	hypothetical protein	0.620257	0.0139577
POX_b03167	transcription factor Winged helix repressor DNA-binding	0.27324	0.035911
POX_b03170	hypothetical protein	0.328456	0.0330386
POX_b03172	hypothetical protein	0.811648	0.0117733
POX_b03180	hypothetical protein	-0.37924	0.0280775
POX_b03181	hypothetical protein	0.4427	0.0394258
POX_b03185	hypothetical protein	0.495918	0.0275695
POX_b03190	CAZmyes GT2_Glycos_transf_2;GT2_Glyco_tranf_2_3;GT27;GT81;GT2_Glyco_tranf_2_2;GT12;GT45;GT2_Glyco_trans_2_3;GT2_Glyco_tranf_2_4;	0.492764	0.00322897
POX_b03195	hypothetical protein	-1.15072	0.00376251
POX_b03196	hypothetical protein	-0.55803	0.0249366
POX_b03198	hypothetical protein	0.968168	0.0339391
POX_b03204	hypothetical protein	-0.672253	0.00404098
POX_b03206	hypothetical protein	0.611982	0.0133482
POX_b03208	hypothetical protein	-0.208293	0.0295526
POX_b03221	hypothetical protein	0.673399	0.0285878
POX_b03223	hypothetical protein	0.897687	0.00866507
POX_b03228	CAZmyes AA3;AA3_2;AA3_1	-0.389659	0.0298693
POX_b03230	hypothetical protein	-0.617993	0.0211377
POX_b03235	hypothetical protein	-0.523225	0.0329641
POX_b03239	hypothetical protein	-0.377993	0.0249003
POX_b03242	hypothetical protein	0.894473	0.0135314
POX_b03243	CAZmyes GH13_22;GT5;GH13;GH13_1;GH13_20;GT4;GH13_19;GH13_2;GH13_41;GH13_16;GH13_10;GH13_42;GH13_36;GH13_12;GH13_40;GH13_37;GH13_31;GH13_23;GH13_29;GH13_14;GH13_21;GH13_39;GH13_13;GH13_30;GH13_17;GH13_35;GH13_9	0.726853	0.012453
POX_b03248	hypothetical protein	1.06288	0.0244352
POX_b03249	hypothetical protein	0.449519	0.040307
POX_b03252	hypothetical protein	0.230924	0.047701
POX_b03259	hypothetical protein	-0.271585	0.00763778
POX_b03260	hypothetical protein	-0.41836	0.0418804
POX_b03264	hypothetical protein	-0.810678	0.0259027
POX_b03266	hypothetical protein	-0.344395	0.0323045
POX_b03270	sugar transporter	-0.671408	0.0258395
POX_b03276	hypothetical protein	-2.4756	0
POX_b03279	hypothetical protein	-0.344127	0.0333809
POX_b03280	hypothetical protein	0.523331	0.0348967
POX_b03281	hypothetical protein	-0.373578	0.0377963
POX_b03282	hypothetical protein	1.28798	0.00703502
POX_b03283	hypothetical protein	0.685187	0.0131134
POX_b03284	CAZmyes GT62;	0.744666	0.010316
POX_b03287	hypothetical protein	-0.651402	0.0327287
POX_b03289	hypothetical protein	0.572093	0.0465355
POX_b03290	hypothetical protein	0.750925	0.0159281
POX_b03292	hypothetical protein	1.05886	0.0274345
POX_b03293	hypothetical protein	0.423801	0.0457152
POX_b03296	hypothetical protein	-0.814107	0.0250085
POX_b03297	hypothetical protein	0.272331	0.0423095
POX_b03299	hypothetical protein	0.492336	0.0380298
POX_b03300	hypothetical protein	0.727248	0.00286427
POX_b03301	hypothetical protein	-0.505665	0.0184799
POX_b03302	transcription factor Zn2Cys6	-0.606801	0.0326872
POX_b03304	hypothetical protein	-0.526064	0.0260676
POX_b03306	Protein BZZ1	-0.420411	0.0369319
POX_b03307	hypothetical protein	0.632167	0.0135905
POX_b03309	CAZmyes GH72;GH5;GH157;GH158;GH5_13;GH2;GH128;GH5_4;GH5_46;GH5_19;	0.510843	0
POX_b03312	hypothetical protein	0.258439	0.0406991
POX_b03315	hypothetical protein	1.32405	9.21e-15
POX_b03318	hypothetical protein	-0.926347	0.0138679
POX_b03321	CAZmyes AA3	-0.703582	0.0135113
POX_b03322	hypothetical protein	-0.466897	0.0105874
POX_b03324	hypothetical protein	-1.40549	0.00360788
POX_b03326	hypothetical protein	0.550567	0.038568
POX_b03328	hypothetical protein	-0.561064	0.0339226
POX_b03329	Small-subunit processome	0.735091	0.0330988
POX_b03330	hypothetical protein	0.99189	0.0178457
POX_b03332	hypothetical protein	0.342133	0.0456125
POX_b03334	hypothetical protein	0.986442	0.00903054
POX_b03335	hypothetical protein	0.94448	0.00890905
POX_b03336	hypothetical protein	1.25681	0.0136819
POX_b03337	hypothetical protein	1.05495	0.0246073
POX_b03338	hypothetical protein	-0.683566	0.0246404
POX_b03341	hypothetical protein	0.825335	0.0313026
POX_b03345	hypothetical protein	0.468015	0.0472097
POX_b03346	hypothetical protein	0.23125	0.010533
POX_b03347	hypothetical protein	0.47411	0.0253378
POX_b03349	hypothetical protein	0.437472	0.0388263
POX_b03352	hypothetical protein	-0.906891	0.0312915
POX_b03353	hypothetical protein	0.482107	0.0455997
POX_b03356	hypothetical protein	0.464416	0.0158861
POX_b03358	hypothetical protein	0.573867	0.0420766
POX_b03361	hypothetical protein	3.8501	1.11e-15
POX_b03362	hypothetical protein	-2.8803	0.00482688
POX_b03363	hypothetical protein	-0.554463	0.0295498
POX_b03370	hypothetical protein	-0.644096	0.0326673
POX_b03374	hypothetical protein	-0.805353	0.047516
POX_b03378	hypothetical protein	1.0707	0.0113152
POX_b03384	hypothetical protein	-1.46619	0.0090213
POX_b03385	CAZmyes AA7	-2.79147	0.00447407
POX_b03386	hypothetical protein	0.446933	0.0364634
POX_b03387	hypothetical protein	0.355555	0.0459945
POX_b03388	hypothetical protein	0.397474	0.0249886
POX_b03391	hypothetical protein	-0.660514	0.0330001
POX_b03394	hypothetical protein	-0.585902	0.0249399
POX_b03395	hypothetical protein	0.779584	0
POX_b03403	hypothetical protein	0.438958	0.0385076
POX_b03405	Ribosome assembly protein 4	1.4949	0.00841268
POX_b03406	hypothetical protein	0.410766	0.0318622
POX_b03407	hypothetical protein	0.685127	0.0386307
POX_b03417	hypothetical protein	0.392746	0.0347656
POX_b03418	hypothetical protein	-0.628656	0.029527
POX_b03425	hypothetical protein	-1.64933	0.00622293
POX_b03426	hypothetical protein	-0.790617	0.0491639
POX_b03428	hypothetical protein	0.82103	0.0469397
POX_b03429	hypothetical protein	2.55055	0.0120083
POX_b03431	hypothetical protein	0.667908	0.0360343
POX_b03434	hypothetical protein	-0.872392	0.0243005
POX_b03438	hypothetical protein	-1.39357	0.0250088
POX_b03439	hypothetical protein	-0.761097	0.0326041
POX_b03440	hypothetical protein	-2.16213	0.0103681
POX_b03441	hypothetical protein	0.2691	0.0252302
POX_b03443	transcription factor Zn2Cys6	-1.30973	0.00791016
POX_b03444	hypothetical protein	-1.63215	0.0103132
POX_b03445	hypothetical protein	-0.630651	0.0241009
POX_b03446	CAZmyes GH11	-4.46274	0.000102013
POX_b03449	hypothetical protein	0.231017	0.04928
POX_b03450	hypothetical protein	0.939431	0.0466449
POX_b03454	hypothetical protein	0.422474	0.0401985
POX_b03459	hypothetical protein	0.241628	0.0436522
POX_b03461	hypothetical protein	0.615724	0.0322123
POX_b03462	transcription factor Zn2Cys6	-0.670741	0.0249042
POX_b03463	CAZmyes CE8;GH28	-1.7285	0.0144776
POX_b03465	hypothetical protein	-1.0924	0.0104236
POX_b03467	transcription factor Zn2Cys6	-0.421691	0.0433331
POX_b03468	CAZmyes GH13_40;GH13_31;GH13_29;GH13_23;GH13_17;GH13_30;GH13;GH13_36;GH13_16;GH13_35;GH13_21;GH13_20;GH13_4;GH13_2;GH13_14;GH13_1;GH13_39;GH13_41;GH13_18;GH13_37;GH13_13;GH13_10;GH13_42;GH13_32;GH13_34;GH13_19;GH13_11;GH13_12;GH13_3;GH13_6;GH13_26;GH13_28;GH13_5;GH13_9;GH13_38;GH13_7;GH13_27;GH13_22;GH13_15;GH13_8;GH13_24;GH13_33;GH70;α-glucosidase	-1.65065	0.00829049
POX_b03471	hypothetical protein	-0.654694	0.0325881
POX_b03475	hypothetical protein	-1.18843	0.028263
POX_c03480	CAZmyes PL4_3;PL4;PL4_4;PL4_2;PL4_1;PL4_5;	-1.66513	0.0259425
POX_c03481	hypothetical protein	-0.744809	0.0340922
POX_c03483	hypothetical protein	-1.53404	0.0106666
POX_c03484	hypothetical protein	-2.42978	0.00526422
POX_c03485	hypothetical protein	-2.15953	0.003508
POX_c03486	hypothetical protein	-1.24793	0.0111116
POX_c03488	hypothetical protein	-0.454945	0.0327558
POX_c03489	CAZmyes AA7	-1.0373	0.00815668
POX_c03491	CAZmyes GH43_36;GH43_10;GH43;GH43_12;GH43_11;GH43_9;GH43_16;GH43_13;GH43_34;GH43_14;GH43_3;GH43_29;GH43_15;CBM1;GH43_8;GH43_31;GH43_32;GH43_4;GH43_2;GH43_19;GH43_22;GH43_35;GH43_33;	-2.41158	0.00849185
POX_c03492	CAZmyes GH62;CBM1;GH43;GH43_20;GH43_19;GH43_18;	-5.80108	2.02e-05
POX_c03494	hypothetical protein	1.72816	0.00827236
POX_c03497	hypothetical protein	5.17047	3.79e-14
POX_c03500	hypothetical protein	-0.98336	0.0230069
POX_c03501	hypothetical protein	-0.230182	0.0493605
POX_c03502	CAZmyes AA3_1;AA3;AA3_2;AA8;AA3_3;AA3_4	-0.65418	0.027716
POX_c03510	hypothetical protein	-0.631627	0.0291942
POX_c03511	hypothetical protein	-0.688973	0.0249114
POX_c03512	hypothetical protein	0.304968	0.0137467
POX_c03516	hypothetical protein	-1.27499	0.00363529
POX_c03517	hypothetical protein	-0.521344	0.0252621
POX_c03520	hypothetical protein	1.48028	0.00960413
POX_c03521	CAZmyes GH3	-1.60888	0.0131171
POX_c03523	CAZmyes GH76	-0.616213	0.0435217
POX_c03525	hypothetical protein	0.123217	0.0333688
POX_c03527	hypothetical protein	0.537434	0.0387856
POX_c03529	hypothetical protein	-0.974839	0.00689279
POX_c03530	hypothetical protein	-0.758777	0.0271306
POX_c03531	hypothetical protein	-0.753633	0.0249568
POX_c03533	hypothetical protein	-1.71701	0.00880659
POX_c03538	hypothetical protein	0.692711	0.0234121
POX_c03541	CAZmyes GT32;GT44;	-0.81286	0.0303436
POX_c03542	hypothetical protein	0.570694	0.0456113
POX_c03546	hypothetical protein	0.761956	0.00861815
POX_c03551	hypothetical protein	0.97954	0.0187136
POX_c03558	transcription factor C2H2 zinc finger	4.52878	0.000852101
POX_c03562	hypothetical protein	0.804315	0.00879376
POX_c03564	hypothetical protein	0.772549	0.013521
POX_c03565	hypothetical protein	0.633411	0.0382611
POX_c03566	hypothetical protein	0.452399	0.0489815
POX_c03567	hypothetical protein	0.498848	0.0378247
POX_c03569	hypothetical protein	-0.514992	0.0330104
POX_c03570	hypothetical protein	-0.824578	0.0235087
POX_c03571	hypothetical protein	-0.580943	0.033739
POX_c03572	hypothetical protein	-1.43402	0.0115596
POX_c03573	hypothetical protein	-2.97543	6.55e-15
POX_c03574	hypothetical protein	0.65407	0.037892
POX_c03575	hypothetical protein	0.173677	0.034039
POX_c03579	hypothetical protein	0.532214	0.0193316
POX_c03583	transcription factor bZIP	-0.263258	0.0329193
POX_c03584	hypothetical protein	-0.525119	0.0290938
POX_c03590	hypothetical protein	-0.622372	0.0282768
POX_c03591	hypothetical protein	-0.685864	0.0327411
POX_c03598	transcription factor Winged helix repressor DNA-binding	-0.420505	0.0259048
POX_c03601	hypothetical protein	0.676009	0.0203127
POX_c03602	hypothetical protein	0.204424	0.0455884
POX_c03604	hypothetical protein	-0.624697	0.0326913
POX_c03606	transcription factor C2H2 zinc finger	0.678235	0.0161178
POX_c03608	hypothetical protein	1.30139	0.013138
POX_c03609	hypothetical protein	0.779414	0.0254167
POX_c03612	hypothetical protein	-1.98266	0.00864317
POX_c03614	hypothetical protein	-1.09455	0.024028
POX_c03616	putative G protein complex alpha subunit	0.600003	0.0121884
POX_c03618	hypothetical protein	0.73583	0.0115477
POX_c03619	hypothetical protein	0.348416	0.048871
POX_c03622	hypothetical protein	-0.666147	0.0271766
POX_c03623	hypothetical protein	0.586494	0.0275569
POX_c03625	hypothetical protein	0.942119	0.0234576
POX_c03626	hypothetical protein	0.821078	1.37e-11
POX_c03629	hypothetical protein	-1.24961	0.0251394
POX_c03633	CAZmyes GT41;	0.20941	0.0454411
POX_c03634	CAZmyes CE1;CE7	-2.13655	0.00383295
POX_c03635	hypothetical protein	-0.621385	0.00871103
POX_c03642	CAZmyes GT26;	0.692973	0.0358622
POX_c03643	hypothetical protein	0.376854	0.0395108
POX_c03651	hypothetical protein	-0.459287	0.0328372
POX_c03652	hypothetical protein	-0.429905	0.0257993
POX_c03659	hypothetical protein	-0.381575	0.0249974
POX_c03661	hypothetical protein	0.449316	0.00855274
POX_c03662	hypothetical protein	0.875821	0
POX_c03663	hypothetical protein	0.518529	0.011649
POX_c03664	hypothetical protein	-0.614984	0.0248439
POX_c03665	putative transketolase	0.540948	0.0112603
POX_c03667	sugar transporter	-0.779823	0.0279582
POX_c03675	hypothetical protein	1.00025	0.0267546
POX_c03676	hypothetical protein	0.844872	0.0060644
POX_c03677	hypothetical protein	0.476711	0.0474011
POX_c03680	hypothetical protein	0.840141	0.00715346
POX_c03685	hypothetical protein	-0.578736	0.040918
POX_c03686	hypothetical protein	-0.758051	0.0224521
POX_c03689	hypothetical protein	0.596804	0.0329396
POX_c03690	hypothetical protein	-0.442203	0.0247263
POX_c03695	hypothetical protein	2.20318	2.11e-15
POX_c03696	hypothetical protein	0.79541	0.0474223
POX_c03697	transcription factor C2H2 zinc finger	0.579623	0.033056
POX_c03698	hypothetical protein	0.794051	0.00921887
POX_c03699	histone H4	0.525453	1.11e-16
POX_c03700	histone H3	0.162821	0.000760356
POX_c03701	hypothetical protein	0.754086	0.0382903
POX_c03703	hypothetical protein	0.88078	0.00823977
POX_c03706	CAZmyes GT22;	0.459811	0.0385037
POX_c03707	hypothetical protein	1.78768	0.00870025
POX_c03708	hypothetical protein	0.415972	0.0467205
POX_c03709	hypothetical protein	1.16263	0.00907269
POX_c03714	CAZmyes GH132	0.712812	0.0137268
POX_c03716	hypothetical protein	-1.59756	0.0230433
POX_c03717	transcription factor Negative transcriptional regulator	-0.916666	0.0113944
POX_c03718	hypothetical protein	-0.715156	0.0137478
POX_c03720	hypothetical protein	0.439637	0.0234832
POX_c03728	hypothetical protein	0.728666	0.00982963
POX_c03729	hypothetical protein	-0.874606	0.0157941
POX_c03732	hypothetical protein	0.397453	0.0157542
POX_c03733	hypothetical protein	-0.629637	0.01387
POX_c03735	hypothetical protein	-1.06687	0.0225326
POX_c03736	hypothetical protein	0.404865	0.037849
POX_c03737	hypothetical protein	0.285981	0.031344
POX_c03742	hypothetical protein	-0.932127	0.0262264
POX_c03743	hypothetical protein	0.53787	0.0420029
POX_c03746	hypothetical protein	0.50739	0.0316539
POX_c03747	hypothetical protein	0.705239	0
POX_c03748	hypothetical protein	-1.3039	0.0298518
POX_c03749	hypothetical protein	1.08637	0.00506941
POX_c03750	hypothetical protein	2.37049	0
POX_c03755	Hydroxyquinol 1,2-dioxygenase	-0.77176	0.0138647
POX_c03758	ABC transporter CDR4	-1.12439	0.0249251
POX_c03759	transcription factor C2H2 zinc finger	2.43258	0.0111045
POX_c03762	hypothetical protein	-0.848143	0.0144467
POX_c03763	transcription factor Zn2Cys6	-0.664433	0.0250502
POX_c03764	hypothetical protein	-0.858515	0.0083013
POX_c03766	Ribosomal protein L22/L17	0.163362	0.0363969
POX_c03767	hypothetical protein	-0.724292	0.0148672
POX_c03768	hypothetical protein	0.547311	0.00182083
POX_c03770	hypothetical protein	0.493193	0.0324428
POX_c03771	CAZmyes GH55;PL29;GH110;	1.46605	0.0128666
POX_c03772	hypothetical protein	1.09659	0.0137336
POX_c03776	hypothetical protein	0.625967	0.025111
POX_c03778	hypothetical protein	1.88742	5.55e-11
POX_c03779	hypothetical protein	-0.474615	0.0245472
POX_c03781	hypothetical protein	-0.602485	0.0421856
POX_c03782	hypothetical protein	1.41677	0.013534
POX_c03783	hypothetical protein	-2.38479	0
POX_c03784	hypothetical protein	-0.674846	0.0325556
POX_c03785	hypothetical protein	-1.74122	0.00987011
POX_c03786	hypothetical protein	-0.440571	0.00419504
POX_c03787	hypothetical protein	0.604461	0.00859466
POX_c03790	hypothetical protein	0.405254	0.0382118
POX_c03791	hypothetical protein	1.20204	0.00919033
POX_c03794	CAZmyes GH47	0.902164	0.00957354
POX_c03796	hypothetical protein	0.881938	0.00692251
POX_c03797	hypothetical protein	0.619519	0.0228712
POX_c03798	hypothetical protein	0.593939	0.0458264
POX_c03799	hypothetical protein	0.403234	0.0474957
POX_c03805	hypothetical protein	0.602585	0.00675652
POX_c03810	hypothetical protein	-4.66676	3.33e-16
POX_c03812	hypothetical protein	-1.45177	0.0249413
POX_c03818	hypothetical protein	1.01401	0.00711162
POX_c03819	hypothetical protein	0.726083	2.22e-15
POX_c03822	hypothetical protein	0.624597	0.0235417
POX_c03823	hypothetical protein	1.07453	0.00879681
POX_c03825	hypothetical protein	0.775119	4.44e-16
POX_c03826	hypothetical protein	0.524865	0.0474924
POX_c03833	hypothetical protein	0.250914	0.0132528
POX_c03834	hypothetical protein	-0.476619	0.0294924
POX_c03836	hypothetical protein	0.35478	0.0385155
POX_c03838	hypothetical protein	-1.19448	0.00880889
POX_c03841	hypothetical protein	0.624764	0.0349853
POX_c03844	hypothetical protein	1.46789	0.00868388
POX_c03847	hypothetical protein	-0.750361	0.0272099
POX_c03849	hypothetical protein	0.926977	0.0171173
POX_c03850	hypothetical protein	0.896156	0
POX_c03852	hypothetical protein	-0.979494	0.0325881
POX_c03853	CAZmyes GH31;α-glucosidase	-2.0049	5.42e-07
POX_c03854	CAZmyes GH16_18;GH16_19;GH16_21;GH16;GH16_20;GH16_27;GH16_25;GH16_3;GH16_5;GH16_23;GH16_6;GH16_24;GH16_14;GH16_8;GH16_17;GH16_4;GH16_13;	0.684285	0.00694189
POX_c03856	hypothetical protein	0.53921	0.0315297
POX_c03859	protein sda1	0.280071	0.0227243
POX_c03861	hypothetical protein	-1.24469	0.0217753
POX_c03864	hypothetical protein	-0.232469	0.0250404
POX_c03867	hypothetical protein	-0.480859	0.0340426
POX_c03868	hypothetical protein	0.547453	0.0464945
POX_c03870	hypothetical protein	-0.740877	0.0329268
POX_c03874	hypothetical protein	-0.49196	0.0277244
POX_c03877	hypothetical protein	-1.30793	0.00451357
POX_c03880	hypothetical protein	-0.339628	0.0290516
POX_c03881	hypothetical protein	-0.435278	0.0452052
POX_c03886	hypothetical protein	-0.606087	0.0274439
POX_c03887	hypothetical protein	1.50352	0.0157836
POX_c03889	hypothetical protein	-2.29423	0.0101429
POX_c03893	hypothetical protein	0.896666	0
POX_c03898	hypothetical protein	0.29321	0.0456069
POX_c03907	hypothetical protein	0.401732	0.0247801
POX_c03910	hypothetical protein	-1.15661	0.0147963
POX_c03912	hypothetical protein	0.642508	0.024543
POX_c03914	hypothetical protein	1.84401	0.00564634
POX_c03917	hypothetical protein	0.355076	0.0396585
POX_c03918	hypothetical protein	1.49149	0.00884488
POX_c03921	hypothetical protein	0.38729	0.00478359
POX_c03926	hypothetical protein	-1.39458	0.00391746
POX_c03927	transcription factor Zn2Cys6	-0.687571	0.025046
POX_c03929	hypothetical protein	0.440964	0.0422154
POX_c03934	hypothetical protein	0.297296	0.0376185
POX_c03935	hypothetical protein	0.395665	0.0038685
POX_c03938	hypothetical protein	0.46449	0.0312025
POX_c03950	CAZmyes GH5_5;GH5;GH5_4;GH5_25;GH5_8;GH5_39;GH5_22;GH5_46;CBM1;GH5_1;GH5_2;GH5_37;GH5_47;GH5_40;GH5_54;GH5_36;GH5_52;GH5_38;GH5_27;GH5_14;	-6.48932	0
POX_c03969	hypothetical protein	0.35067	0.0254018
POX_c03971	hypothetical protein	-0.544513	0.0287523
POX_c03972	hypothetical protein	0.446928	0.0379504
POX_c03974	hypothetical protein	0.276265	0.0401903
POX_c03976	hypothetical protein	-0.400799	0.0244283
POX_c03978	hypothetical protein	-0.561539	0.0336438
POX_c03979	hypothetical protein	-1.15625	0.006397
POX_c03982	hypothetical protein	-0.533239	0.0322063
POX_c03984	hypothetical protein	0.539728	0.0246949
POX_c03985	CAZmyes AA7;AA4	0.657715	0.0317481
POX_c03988	hypothetical protein	1.22273	0.00908034
POX_c03992	hypothetical protein	-0.691311	0.0338185
POX_c03994	hypothetical protein	-0.441031	0.0480496
POX_c03995	hypothetical protein	2.25797	0.00651294
POX_c03996	hypothetical protein	-0.387824	0.0287611
POX_c03998	hypothetical protein	0.338015	0.0316994
POX_c04001	hypothetical protein	0.721766	0.0311973
POX_c04002	transcription factor Zn2Cys6	0.484093	0.0365668
POX_c04003	hypothetical protein	-1.15565	0.0175421
POX_c04004	hypothetical protein	0.424506	0.0407432
POX_c04006	hypothetical protein	0.553223	0.0468691
POX_c04007	hypothetical protein	0.188215	0.0452953
POX_c04015	hypothetical protein	-0.724833	0.0247269
POX_c04018	hypothetical protein	-0.813683	0.0335805
POX_c04019	CAZmyes GH1;GH5	-7.05599	4.44e-16
POX_c04021	hypothetical protein	0.50943	0.0372777
POX_c04023	hypothetical protein	0.796294	0.00686042
POX_c04024	hypothetical protein	0.68024	0.00724972
POX_c04025	hypothetical protein	-0.443104	0.0331375
POX_c04026	hypothetical protein	-0.374312	0.0235212
POX_c04029	hypothetical protein	0.727422	0.0371433
POX_c04031	CAZmyes GH92	-0.959562	0.0285832
POX_c04034	sugar transporter	-3.67983	0.010674
POX_c04035	hypothetical protein	-1.95472	0.00684136
POX_c04041	hypothetical protein	-1.64186	0.00559267
POX_c04045	hypothetical protein	-1.08161	0.00790181
POX_c04047	sugar transporter	-9.7532	1.67e-15
POX_c04051	hypothetical protein	1.00745	0.00842949
POX_c04052	sugar transporter	-1.67724	0.011087
POX_c04054	hypothetical protein	0.411334	0.0135216
POX_c04055	hypothetical protein	0.506716	0.0358914
POX_c04056	CAZmyes GH17;GH158	0.360066	0.0151562
POX_c04062	hypothetical protein	0.727744	0
POX_c04064	hypothetical protein	0.43266	7.59e-06
POX_c04067	hypothetical protein	1.71841	0.0100467
POX_c04068	hypothetical protein	0.32548	0.0459822
POX_c04070	hypothetical protein	0.255616	0.00340826
POX_c04073	hypothetical protein	0.688501	0.0243464
POX_c04077	hypothetical protein	-0.577187	0.0137431
POX_c04078	hypothetical protein	-0.66264	0.0239597
POX_c04080	CAZmyes GT2_Glycos_transf_2;GT2_Glyco_tranf_2_3;GT2_Glyco_trans_2_3;GT21;GT2_Cellulose_synt;	0.422188	0.024673
POX_c04082	Putative Oleate delta-12 desaturase	1.25763	2.51e-07
POX_c04084	hypothetical protein	-0.806907	0.0145111
POX_c04089	hypothetical protein	-0.698002	0.0326408
POX_c04090	sugar transporter	-2.05196	0.000323186
POX_c04092	hypothetical protein	-0.600447	0.0296663
POX_c04095	CAZmyes GH9;GH76;GH88;GH105	-0.311184	0.0448646
POX_c04096	hypothetical protein	0.678624	1.11e-15
POX_c04099	hypothetical protein	-0.512576	0.0262058
POX_c04101	hypothetical protein	-0.898542	0.0138859
POX_c04103	hypothetical protein	0.272688	0.0157793
POX_c04106	hypothetical protein	0.553076	0.0354798
POX_c04109	Tubulin	0.239173	0.00327232
POX_c04113	hypothetical protein	-0.410934	0.0312288
POX_c04114	hypothetical protein	0.390746	0.0236848
POX_c04117	hypothetical protein	1.78322	0.011651
POX_c04119	hypothetical protein	0.390582	0.0253747
POX_c04124	hypothetical protein	0.361294	0.0384869
POX_c04133	hypothetical protein	-0.222177	0.0250039
POX_c04134	transcription factor Winged helix repressor DNA-binding	0.384089	0.0385884
POX_c04139	3-ketoacyl-CoA thiolase, peroxisomal	-1.46319	0.000132074
POX_c04140	hypothetical protein	-0.635768	0.00748952
POX_c04142	hypothetical protein	-1.27791	0.00767195
POX_c04145	hypothetical protein	0.850168	8.33e-15
POX_c04146	hypothetical protein	0.441145	0.0305481
POX_c04147	hypothetical protein	0.580629	0.00910909
POX_c04152	hypothetical protein	0.587984	0.0384623
POX_c04154	hypothetical protein	-1.32675	0.00958648
POX_c04156	transcription factor Zn2Cys6	-0.550428	0.0329934
POX_c04157	hypothetical protein	0.902919	1.08e-07
POX_c04161	CAZmyes GH55;	3.382	0
POX_c04162	hypothetical protein	1.34844	0.00892683
POX_c04164	hypothetical protein	0.599367	0.00520987
POX_c04167	hypothetical protein	0.769243	0.00167288
POX_c04168	hypothetical protein	1.19605	0.0018302
POX_c04170	hypothetical protein	0.698317	0.00837874
POX_c04171	hypothetical protein	1.32988	0.00635656
POX_c04172	hypothetical protein	1.15451	0.00899943
POX_c04174	hypothetical protein	-0.769139	0.0255112
POX_c04179	hypothetical protein	0.532576	0.0155885
POX_c04180	hypothetical protein	-0.46279	0.0298949
POX_c04183	Putative External NADH-ubiquinone oxidoreductase	1.03997	0.00823295
POX_c04185	sugar transporter	-6.74023	0
POX_c04190	hypothetical protein	0.63931	0.00919761
POX_c04193	hypothetical protein	-1.38702	0.0268132
POX_c04195	hypothetical protein	0.500662	0.0423779
POX_c04196	hypothetical protein	0.286003	0.0332495
POX_c04197	hypothetical protein	0.679706	0.0199555
POX_c04200	hypothetical protein	0.31643	0.0454439
POX_c04201	hypothetical protein	0.640212	0.0018298
POX_c04202	hypothetical protein	-0.722151	0.0287123
POX_c04203	hypothetical protein	0.80095	0.00685716
POX_c04204	sugar transporter	-3.14849	0.0125872
POX_c04213	cytochrome P450	3.97855	0
POX_c04214	hypothetical protein	4.36206	0
POX_c04215	unnamed protein product	0.58828	0.0235976
POX_c04220	hypothetical protein	-0.144866	0.00868401
POX_c04223	hypothetical protein	0.160647	0.0240411
POX_c04227	hypothetical protein	0.531165	0.0474215
POX_c04230	hypothetical protein	-0.723657	0.0147714
POX_c04232	hypothetical protein	1.44987	0.00880886
POX_c04233	hypothetical protein	1.86436	0.00899167
POX_c04235	hypothetical protein	3.57116	8.35e-09
POX_c04237	hypothetical protein	3.05559	0.00953271
POX_c04238	hypothetical protein	3.32793	0.0126466
POX_c04239	hypothetical protein	3.12783	0.0026522
POX_c04240	hypothetical protein	6.6757	1.44e-15
POX_c04241	hypothetical protein	6.95568	1.89e-15
POX_c04242	CAZmyes AA3_1	3.4024	0
POX_c04243	hypothetical protein	2.2414	0.00831892
POX_c04244	hypothetical protein	1.60782	0.00903109
POX_c04245	CAZmyes GH5_16	4.39232	0
POX_c04246	hypothetical protein	3.22091	0.0046785
POX_c04247	hypothetical protein	4.31755	0
POX_c04248	hypothetical protein	3.18271	0
POX_c04249	hypothetical protein	4.0321	0.000184626
POX_c04250	hypothetical protein	1.41937	0.0131559
POX_c04251	CAZmyes AA7	0.781668	0.0350589
POX_c04253	hypothetical protein	4.35418	0
POX_c04256	hypothetical protein	-1.20874	0.0328509
POX_c04257	hypothetical protein	0.557627	0.0352481
POX_c04258	hypothetical protein	0.784159	0.0157778
POX_c04259	Pc21g08830	0.447034	0.0068581
POX_c04263	hypothetical protein	-1.79355	0.0233169
POX_c04265	hypothetical protein	0.965926	0.00895793
POX_c04266	hypothetical protein	0.786114	0.0116005
POX_c04267	transcription factor Zn2Cys6	-1.11442	0.0261964
POX_c04269	hypothetical protein	-0.758368	0.0249105
POX_c04271	hypothetical protein	-0.938851	0.0224753
POX_c04272	hypothetical protein	-2.01714	0.00423856
POX_c04274	hypothetical protein	-0.8971	0.00817171
POX_c04279	hypothetical protein	-1.12276	0.013752
POX_c04280	hypothetical protein	-1.48438	0.00629349
POX_c04282	hypothetical protein	-0.570526	0.0143415
POX_c04285	General amino-acid permease GAP1	-3.64423	0.00534882
POX_c04287	hypothetical protein	0.519749	0.0141879
POX_c04290	hypothetical protein	0.592248	0.0168273
POX_c04292	hypothetical protein	0.269915	0.0320668
POX_c04293	hypothetical protein	1.09973	0.0147259
POX_c04296	hypothetical protein	0.655844	0.00336558
POX_c04299	hypothetical protein	0.905902	0.0133719
POX_c04304	hypothetical protein	0.741168	0.00864132
POX_c04305	hypothetical protein	-1.03893	0.0137827
POX_c04306	hypothetical protein	-0.910995	0.0426138
POX_c04308	hypothetical protein	-0.836501	0.0326673
POX_c04309	hypothetical protein	-0.908873	0.020539
POX_c04311	hypothetical protein	-0.252422	0.0498187
POX_c04312	hypothetical protein	0.683692	0.0158871
POX_c04320	sugar transporter	-0.708575	0.0328767
POX_c04324	hypothetical protein	0.268579	0.0472574
POX_c04326	hypothetical protein	-0.789381	0.0345408
POX_c04333	hypothetical protein	-1.00147	0.00663521
POX_c04334	transcription factor C2H2 zinc finger	0.394642	0.037767
POX_c04335	hypothetical protein	0.651208	0.038625
POX_c04336	hypothetical protein	0.21457	0.0469167
POX_c04339	sugar transporter	1.04797	0.0343329
POX_c04341	DNA-directed RNA polymerase II subunit RPB11	0.436409	0.0341403
POX_c04342	hypothetical protein	0.38202	0.0234493
POX_c04353	hypothetical protein	0.997529	0
POX_c04356	hypothetical protein	0.68457	0.0124438
POX_c04359	hypothetical protein	0.77224	0.0316863
POX_c04360	hypothetical protein	-0.593019	0.0224497
POX_c04363	Cell wall beta-glucan synthesis	-0.252685	0.033029
POX_c04365	hypothetical protein	0.563624	0.0464306
POX_c04366	hypothetical protein	0.664536	0.0302179
POX_c04367	hypothetical protein	0.970148	0.036868
POX_c04368	hypothetical protein	0.463579	0.042797
POX_c04370	hypothetical protein	-1.62628	0.013755
POX_c04371	hypothetical protein	0.57908	0.0101159
POX_c04374	hypothetical protein	0.466247	0.006537
POX_c04375	hypothetical protein	0.464752	0.00907265
POX_c04377	transcription factor C2H2 zinc finger	2.18596	0
POX_c04382	hypothetical protein	0.508027	0.0471455
POX_c04385	hypothetical protein	1.40263	0.00722864
POX_c04386	hypothetical protein	1.04247	0.00924144
POX_c04389	hypothetical protein	-0.874469	0.0137858
POX_c04390	hypothetical protein	1.50502	9.72e-07
POX_c04391	hypothetical protein	1.0851	0.0326695
POX_c04392	hypothetical protein	0.639159	0.0268779
POX_c04398	transcription factor Zn2Cys6	-1.15316	0.00880331
POX_c04399	hypothetical protein	-1.48224	6.2e-10
POX_c04400	hypothetical protein	-0.746169	0.0245354
POX_c04401	hypothetical protein	-1.35413	0.0228346
POX_c04402	CAZmyes CE9	-1.07548	0.0245373
POX_c04403	CAZmyes AA3_2;AA3;AA3_3;AA3_1;AA8;AA3_4	0.564016	0.0138252
POX_c04404	hypothetical protein	-0.801454	0.0366972
POX_c04405	NAD/NADP-dependent betaine aldehyde dehydrogenase	-0.684355	0.0243267
POX_c04407	CAZmyes GH3	-0.623955	0.0337271
POX_c04410	p53-like transcription factor	-0.524618	0.0252244
POX_c04412	Putative LMBR1 domain-containing protein	0.247533	0.0477946
POX_c04415	hypothetical protein	0.386149	0.0474478
POX_c04416	hypothetical protein	0.371179	0.0158651
POX_c04418	hypothetical protein	-0.382408	0.0249026
POX_c04419	hypothetical protein	-2.43296	0.0074173
POX_c04423	hypothetical protein	0.505753	0.0148774
POX_c04425	putative Hsp70 chaperone (HscA)	0.699981	0.00639962
POX_c04434	Putative Alanyl-tRNA synthetase	-0.410011	0.0259912
POX_c04442	hypothetical protein	-0.967226	0.0224451
POX_c04449	hypothetical protein	0.454757	6.66e-16
POX_c04450	CAZmyes GH4;	-0.23497	0.0156094
POX_c04453	hypothetical protein	1.38184	0.00866284
POX_c04454	hypothetical protein	0.496432	0.0318373
POX_c04459	hypothetical protein	1.20936	0.00844638
POX_c04461	hypothetical protein	0.863121	0.00759146
POX_c04463	hypothetical protein	0.527296	0.0091397
POX_c04470	transcription factor C2H2 zinc finger	1.2682	0.00714718
POX_c04475	hypothetical protein	0.758666	0.00592907
POX_c04478	hypothetical protein	-0.338331	0.0329906
POX_c04479	hypothetical protein	-0.850092	0.0041501
POX_c04480	hypothetical protein	0.423786	0.0385834
POX_c04481	transcription factor C2H2 zinc finger	0.455206	0.0369513
POX_c04487	CAZmyes GH32;GH130	-1.55765	0.0137708
POX_c04488	sugar transporter	-2.0828	0.0040601
POX_c04491	hypothetical protein	-0.313114	0.0341238
POX_c04493	hypothetical protein	-1.22055	0.00676907
POX_c04494	hypothetical protein	0.560314	0.0454502
POX_c04497	hypothetical protein	-0.512424	0.0396158
POX_c04498	hypothetical protein	-0.400488	0.0340588
POX_c04499	Putative MBOAT family protein	0.565168	0.0145361
POX_c04500	hypothetical protein	0.50128	0.0146964
POX_c04504	hypothetical protein	4.92227	9.99e-16
POX_c04506	hypothetical protein	0.779981	0.022381
POX_c04508	hypothetical protein	-2.08112	0.00519583
POX_c04509	hypothetical protein	-0.478854	0.0338828
POX_c04512	hypothetical protein	2.953	0.0091348
POX_c04513	hypothetical protein	4.94667	0.000226058
POX_c04514	OxaF	3.30055	8.88e-16
POX_c04515	sugar transporter	1.31504	0.00892292
POX_c04516	CAZmyes AA3_1	4.33801	0
POX_c04517	transcription factor Winged helix repressor DNA-binding	3.90689	2.13e-06
POX_c04526	transcription factor MADS-box	-3.09311	0.00977648
POX_c04532	Pc12g03890	0.320029	0.0382258
POX_c04538	hypothetical protein	1.60374	0.0251665
POX_c04540	hypothetical protein	-1.21449	0.00777823
POX_c04542	hypothetical protein	-0.612849	0.039753
POX_c04543	hypothetical protein	-0.733157	0.0110868
POX_c04545	hypothetical protein	-3.89759	3.92e-06
POX_c04548	hypothetical protein	0.975643	0.0363566
POX_c04549	hypothetical protein	-3.00415	0.00531618
POX_c04551	P-loop containing nucleoside triphosphate hydrolase	-3.2584	0
POX_c04553	hypothetical protein	-0.598375	0.0250312
POX_c04564	unnamed protein product	-0.914668	0.0323668
POX_c04566	hypothetical protein	0.429697	0.0252717
POX_c04567	hypothetical protein	-0.809791	0.00877836
POX_c04571	hypothetical protein	1	0.0244667
POX_c04578	CAZmyes CBM13	-0.724754	0.0144189
POX_c04579	hypothetical protein	-1.6756	0.011361
POX_c04580	hypothetical protein	-0.527613	0.0292561
POX_c04590	hypothetical protein	-4.43296	1.73e-09
POX_c04598	hypothetical protein	-5.10717	0
POX_c04600	hypothetical protein	-4.00208	0.00376246
POX_c04601	hypothetical protein	-0.865845	0.0250422
POX_c04603	hypothetical protein	-2.30117	0.00823547
POX_c04604	hypothetical protein	-1.52592	0.0148854
POX_c04605	hypothetical protein	-1.03195	0.0244248
POX_c04606	hypothetical protein	-1.89065	0.0136952
POX_c04607	hypothetical protein	-3.71027	1.04e-06
POX_c04616	Protein kinase-like domain	-1.35657	0.00877589
POX_c04617	CAZmyes CE1;CE7	-1.77157	0.00924827
POX_c04628	hypothetical protein	-1.0048	0.0229577
POX_c04631	P-loop containing nucleoside triphosphate hydrolase	-3.2584	0
POX_c04632	hypothetical protein	-2.64938	0
POX_c04634	hypothetical protein	-1.72277	0.0103386
POX_c04643	hypothetical protein	-3.50623	0
POX_c04651	hypothetical protein	-0.264651	0.0280541
POX_c04652	hypothetical protein	0.409592	0.0106524
POX_c04653	hypothetical protein	-0.811578	0.0312103
POX_c04654	hypothetical protein	0.268809	0.0311814
POX_c04656	actin	-0.0919462	0.0224495
POX_c04657	hypothetical protein	0.59519	0.0320468
POX_c04658	hypothetical protein	0.6696	0.0319233
POX_c04660	hypothetical protein	-1.11347	9.56e-13
POX_c04667	hypothetical protein	-1.83978	0.00851634
POX_c04670	hypothetical protein	0.742741	0.0108882
POX_c04672	F-box domain protein	1.31001	0.00941583
POX_c04673	hypothetical protein	0.712252	0.0235543
POX_c04674	hypothetical protein	1.26853	0.0120255
POX_c04675	hypothetical protein	0.606734	5.55e-16
POX_c04676	hypothetical protein	1.53058	0.0097329
POX_c04677	hypothetical protein	1.20376	0.0234479
POX_c04678	hypothetical protein	-0.501921	0.0326889
POX_c04680	hypothetical protein	1.46672	0.00996168
POX_c04681	hypothetical protein	1.26246	0.00642735
POX_c04684	hypothetical protein	1.55884	0.0091959
POX_c04685	hypothetical protein	0.376472	0.0472431
POX_c04686	hypothetical protein	-0.190141	0.0326097
POX_c04687	hypothetical protein	0.745606	0.00696439
POX_c04695	hypothetical protein	-0.512462	0.00760402
POX_c04696	hypothetical protein	-1.36055	0.00335988
POX_c04709	hypothetical protein	-0.56528	0.0268864
POX_c04713	hypothetical protein	0.818622	0.0236499
POX_c04719	hypothetical protein	-2.76643	0
POX_c04720	hypothetical protein	-3.7428	0.00254317
POX_c04723	hypothetical protein	-4.04761	0
POX_c04724	hypothetical protein	-2.22097	5.46e-08
POX_c04725	hypothetical protein	-2.33819	0.000240527
POX_c04726	hypothetical protein	-5.09323	0
POX_c04727	hypothetical protein	-2.4146	6.56e-06
POX_c04729	hypothetical protein	-0.269052	0.024964
POX_c04730	hypothetical protein	0.650426	0.00454852
POX_c04731	hypothetical protein	-2.25394	0.00769319
POX_c04732	CAZmyes GH13_1;GH13;GH13_2;GH13_20;GH13_41;GH13_19;GH13_36;GH13_32;GH13_12;GH13_14;GH13_6;GH13_28;CBM20;GH13_13;GH13_21;GH13_31;GH13_37;GH13_42;GH13_39;GH13_10;GH13_23;GH13_5;GH13_15;GH13_29;GH13_7;GH13_40;GH13_27;GH13_17;GH13_26;GH13_11;GH13_16;GH13_30;GH13_9;GH13_4;GH13_3;GH13_24;GH13_35;GH13_38;GH13_22;GH70;GH13_8;GH13_18;GH13_34;α-amylase	-3.09677	3.33e-16
POX_c04738	hypothetical protein	0.477177	0.0456498
POX_c04739	hypothetical protein	-1.32703	0.0226562
POX_c04740	hypothetical protein	0.779797	0.00877789
POX_c04741	hypothetical protein	-1.16082	0.00662441
POX_c04742	hypothetical protein	-1.95408	0.00681695
POX_c04744	hypothetical protein	-0.6542	0.0445845
POX_c04747	hypothetical protein	1.19907	3.33e-16
POX_c04748	hypothetical protein	0.273246	0.0463757
POX_c04749	hypothetical protein	-0.397288	0.0293954
POX_c04750	hypothetical protein	-0.575083	0.0281889
POX_c04751	hypothetical protein	-0.399315	0.0461302
POX_c04752	hypothetical protein	0.39408	0.0463924
POX_c04754	hypothetical protein	0.259478	0.0117263
POX_c04761	hypothetical protein	-1.00442	0.0230597
POX_c04762	hypothetical protein	-1.4023	0.00618004
POX_c04764	transcription factor Zn2Cys6	-0.554294	0.0251374
POX_c04766	hypothetical protein	-3.18663	0.00263531
POX_c04767	transcription factor Zn2Cys6	-1.49088	0.0108973
POX_c04770	hypothetical protein	-1.55522	0.00849883
POX_c04771	hypothetical protein	-1.07284	0.00698376
POX_c04772	hypothetical protein	-0.794342	0.0246018
POX_c04774	hypothetical protein	-1.66793	0.00394532
POX_c04779	CAZmyes GH5_36	0.449451	0.0462498
POX_c04780	hypothetical protein	-0.712019	0.0327064
POX_c04785	hypothetical protein	-0.289401	0.0257325
POX_d04794	hypothetical protein	0.865784	1.65e-05
POX_d04797	hypothetical protein	-0.472866	0.0249012
POX_d04803	hypothetical protein	-0.357216	0.0286754
POX_d04804	hypothetical protein	-0.594876	0.00629794
POX_d04808	hypothetical protein	1.07957	0.0367142
POX_d04810	hypothetical protein	0.945396	2.22e-15
POX_d04812	hypothetical protein	0.647078	0.0253501
POX_d04813	hypothetical protein	0.772226	0.0106511
POX_d04814	hypothetical protein	-0.574468	0.0287984
POX_d04815	hypothetical protein	0.237658	0.0389544
POX_d04822	hypothetical protein	0.938236	0.0282195
POX_d04825	transcription factor Zn2Cys6	1.57255	0.00545316
POX_d04826	hypothetical protein	1.27145	0.013744
POX_d04827	transcription factor Winged helix repressor DNA-binding	-0.91783	0.00415935
POX_d04830	hypothetical protein	-0.198029	0.0379013
POX_d04835	hypothetical protein	0.438156	0.034316
POX_d04836	3-oxoacyl-[acyl-carrier-protein] reductase FabG	-1.41527	0.00390934
POX_d04841	hypothetical protein	1.33938	0.0243116
POX_d04843	hypothetical protein	-1.97902	2.58e-07
POX_d04845	Protein pyrABCN	0.887953	0.0137594
POX_d04847	hypothetical protein	0.520041	0.0474539
POX_d04849	hypothetical protein	0.533768	0.0125043
POX_d04852	hypothetical protein	-0.997189	0.00743529
POX_d04853	hypothetical protein	-0.652408	0.0244618
POX_d04855	Putative ALDH-like protein	-1.14677	2.83e-06
POX_d04856	CAZmyes AA3_1	-1.88996	0.0103403
POX_d04857	transcription factor Zn2Cys6	-0.647567	0.0339546
[truncated: 2,043 more rows]
