# Supplementary material for: A RsrC-RsrA-RsrB transcriptional circuit positively regulates polysaccharide-degrading enzyme biosynthesis and development in Penicillium oxalicum
Source: Commun Biol. 2024 Jul 11;7:848. doi: 10.1038/s42003-024-06536-4 (PMC11239660; doi:10.1038/s42003-024-06536-4)
Supplement: Supplementary file 4 — Supplementary Data 2 [file 42003_2024_6536_MOESM4_ESM.xlsx]

## Sheet: Sheet1
Supplementary Data 2. List of 4137 differentially expressed genes in the ΔrsrC as compared with the parental strain Δku70 grown on SCS
Gene ID	Protein annotation	Log2 Fold change	P-value
POX_a00001	hypothetical protein	0.70135	6.64e-06
POX_a00003	Putative Pfs, NACHT and Ankyrin domain protein	1.68447	0.0156556
POX_a00006	sugar transporter	-0.646947	0.000142194
POX_a00008	hypothetical protein	0.894823	6.7e-05
POX_a00009	CAZmyes AA7;AA4;	0.452822	0.000154932
POX_a00013	hypothetical protein	0.648185	0.0162434
POX_a00018	hypothetical protein	-0.620049	0.00204881
POX_a00019	transcription factor Myb	-0.380783	0.0247479
POX_a00023	hypothetical protein	-0.914628	0.000965031
POX_a00025	hypothetical protein	-0.512363	0.000177773
POX_a00028	CAZmyes CE1;	0.789988	7.21e-08
POX_a00031	hypothetical protein	-0.922698	1.99e-07
POX_a00032	hypothetical protein	-1.01481	1.75e-05
POX_a00034	hypothetical protein	0.43733	0.00618996
POX_a00035	hypothetical protein	0.506308	0.0163421
POX_a00037	hypothetical protein	-0.408213	0.0257751
POX_a00040	hypothetical protein	2.11179	0.000712828
POX_a00043	hypothetical protein	-0.463581	0.000757557
POX_a00046	hypothetical protein	-0.294728	0.0484245
POX_a00047	hypothetical protein	0.75516	9.9e-12
POX_a00049	hypothetical protein	0.350504	0.0312503
POX_a00053	hypothetical protein	0.326529	0.0332234
POX_a00056	hypothetical protein	0.816165	0.000265678
POX_a00057	hypothetical protein	0.417411	0.0218886
POX_a00058	CAZmyes AA3;	0.593135	4.02e-05
POX_a00059	hypothetical protein	1.94743	2.87e-23
POX_a00060	hypothetical protein	1.10645	4.41e-05
POX_a00061	hypothetical protein	0.508508	0.00217632
POX_a00064	CAZmyes AA3;AA3_2;	0.749765	0.00902919
POX_a00068	hypothetical protein	0.331825	0.0190765
POX_a00072	hypothetical protein	-0.560883	0.0257347
POX_a00073	hypothetical protein	-0.663804	0.0005827
POX_a00074	hypothetical protein	-0.659729	0.00262196
POX_a00076	hypothetical protein	0.580711	4.71e-05
POX_a00077	hypothetical protein	-0.378544	0.00297898
POX_a00079	hypothetical protein	0.692005	0.00011807
POX_a00081	hypothetical protein	-0.342619	0.0227716
POX_a00082	ATPase, F1 complex beta subunit/V1 complex, C-terminal	0.431376	0.000353507
POX_a00083	hypothetical protein	1.38063	1.11e-10
POX_a00084	hypothetical protein	-0.614888	0.00137298
POX_a00085	hypothetical protein	1.07296	0.00587282
POX_a00086	hypothetical protein	0.731435	0.000345899
POX_a00087	hypothetical protein	0.734874	0.0206751
POX_a00088	hypothetical protein	-0.395304	0.00260568
POX_a00090	Putative ATP-dependent RNA helicase FAL1	-0.693206	4.67e-07
POX_a00091	transcription factor C2H2 zinc finger	-0.445049	0.00126928
POX_a00097	CAZmyes GT3;GT5;GT4;	-0.395367	0.00890707
POX_a00101	hypothetical protein	0.422488	0.00193036
POX_a00102	hypothetical protein	2.26189	5.22e-10
POX_a00103	CAZmyes GT90;	-0.585735	0.0097746
POX_a00104	CAZmyes GT41;	0.371154	0.0415642
POX_a00106	Putative Histone acetylase complex subunit Paf400	-0.741501	0.000156627
POX_a00107	hypothetical protein	-0.429324	0.000346218
POX_a00114	hypothetical protein	0.681833	0.00133208
POX_a00115	transcription factor Zn2Cys6	-0.62008	0.000133096
POX_a00116	hypothetical protein	3.23442	2.7e-06
POX_a00118	hypothetical protein	-0.67442	0.000378029
POX_a00119	CAZmyes GT15;	-0.707434	2.64e-05
POX_a00121	hypothetical protein	-1.61105	1.56e-10
POX_a00126	nicotinamide nucleotide transhydrogenase	1.26028	4e-19
POX_a00127	hypothetical protein	0.34654	0.0282598
POX_a00130	hypothetical protein	0.673125	0.025916
POX_a00131	hypothetical protein	0.36146	0.00826081
POX_a00132	hypothetical protein	0.699402	0.000457765
POX_a00148	hypothetical protein	-0.485805	0.00335604
POX_a00149	hypothetical protein	-0.272497	0.0499272
POX_a00151	hypothetical protein	0.416277	0.0423186
POX_a00152	hypothetical protein	-1.3013	9.47e-23
POX_a00154	hypothetical protein	-0.451417	0.000718679
POX_a00156	hypothetical protein	-0.319517	0.0105481
POX_a00158	hypothetical protein	-0.437246	0.00252461
POX_a00161	hypothetical protein	-0.90375	4.29e-08
POX_a00162	CAZmyes GT21;GT2_Glyco_tranf_2_3;GT2_Glycos_transf_2;	0.896215	2.89e-07
POX_a00163	hypothetical protein	1.09843	1.72e-06
POX_a00164	hypothetical protein	-0.441516	0.00665362
POX_a00166	hypothetical protein	0.295322	0.0188108
POX_a00168	Nitronate monooxygenase	-0.4595	0.000603657
POX_a00171	hypothetical protein	-0.643272	5.21e-05
POX_a00173	hypothetical protein	0.570373	2.76e-05
POX_a00175	hypothetical protein	-0.667276	6.79e-07
POX_a00176	hypothetical protein	-0.848095	2.46e-06
POX_a00181	transcription factor Winged helix repressor DNA-binding	-0.703118	6.55e-10
POX_a00183	hypothetical protein	-0.494597	0.00492359
POX_a00184	CAZmyes GT32;	-0.77062	0.00197512
POX_a00185	CAZmyes GH43_30;GH43;GH43_3;GH43_34;GH43_32;GH43_31;GH43_8;GH43_33;GH43_29;GH43_4;GH43_19;GH43_24;GH43_5;GH43_26;GH43_22;GH43_17;GH43_16;GH43_10;GH43_9;GH43_11;GH117;GH43_18;GH43_2;GH43_12;GH43_1;GH43_23;GH43_28;GH32;GH43_6;GH43_35;GH43_37;GH43_14;GH159;GH137;GH130;GH43_27;	-1.74009	3.3e-08
POX_a00186	CAZmyes CE1;	0.300098	0.0456726
POX_a00187	CAZmyes GH64;	0.793818	7.72e-06
POX_a00191	hypothetical protein	-2.08654	0.0190758
POX_a00193	hypothetical protein	-0.576107	4.19e-06
POX_a00194	hypothetical protein	0.429551	0.038812
POX_a00195	hypothetical protein	0.410644	0.0260992
POX_a00197	Putative Myosin heavy chain	-1.1789	1.08e-14
POX_a00198	hypothetical protein	-0.578094	1.18e-05
POX_a00199	hypothetical protein	1.98011	0.0172414
POX_a00213	hypothetical protein	-0.7528	5.56e-10
POX_a00214	CAZmyes GH17;	-0.224546	0.049777
POX_a00215	hypothetical protein	0.975459	0.00153097
POX_a00217	hypothetical protein	-0.965606	3.21e-08
POX_a00220	hypothetical protein	-0.32292	0.0288545
POX_a00223	hypothetical protein	-0.349491	0.0445015
POX_a00224	hypothetical protein	-0.400377	0.00372618
POX_a00228	hypothetical protein	0.709722	7.78e-05
POX_a00229	CAZmyes CE9;	2.12089	1.01e-07
POX_a00230	sugar transporter	1.43927	3.56e-07
POX_a00231	hypothetical protein	1.5804	2.01e-14
POX_a00233	hypothetical protein	0.672799	4.22e-05
POX_a00234	hypothetical protein	0.464897	0.0154512
POX_a00235	hypothetical protein	0.775023	3.15e-05
POX_a00236	hypothetical protein	0.742952	0.000249661
POX_a00237	hypothetical protein	0.632132	0.00271672
POX_a00238	CAZmyes AA3;AA3_1;	0.613144	0.000879776
POX_a00240	hypothetical protein	0.662978	0.000516377
POX_a00241	hypothetical protein	-0.751431	0.00265981
POX_a00242	hypothetical protein	0.370985	0.00956601
POX_a00244	hypothetical protein	-0.656146	4.89e-06
POX_a00245	hypothetical protein	0.81767	3.16e-07
POX_a00259	hypothetical protein	0.555123	0.000234536
POX_a00260	hypothetical protein	0.817813	0.000177626
POX_a00261	hypothetical protein	-0.443268	0.0195154
POX_a00263	hypothetical protein	0.656288	2.38e-05
POX_a00264	hypothetical protein	-0.916768	1.61e-05
POX_a00265	hypothetical protein	-0.444003	0.0101727
POX_a00266	hypothetical protein	0.61279	5.94e-05
POX_a00272	hypothetical protein	-0.836203	0.000181992
POX_a00274	hypothetical protein	-0.455396	0.0124866
POX_a00275	hypothetical protein	0.618864	0.00565502
POX_a00277	hypothetical protein	0.944202	0.00158113
POX_a00279	hypothetical protein	-1.57278	8.97e-09
POX_a00280	hypothetical protein	0.656526	8.34e-05
POX_a00282	hypothetical protein	-0.682744	3.06e-06
POX_a00285	hypothetical protein	-0.663506	9.04e-07
POX_a00287	hypothetical protein	0.500059	0.000219464
POX_a00288	hypothetical protein	1.30107	1.83e-11
POX_a00291	hypothetical protein	0.841032	4.45e-05
POX_a00292	CAZmyes GH109;	0.864811	1.73e-06
POX_a00295	hypothetical protein	-1.11215	1.39e-06
POX_a00296	hypothetical protein	-1.40369	1.34e-05
POX_a00297	hypothetical protein	-0.753354	1.39e-05
POX_a00300	hypothetical protein	0.472408	0.000987502
POX_a00302	hypothetical protein	-0.327561	0.0342027
POX_a00304	hypothetical protein	1.3918	0.000348503
POX_a00306	CAZmyes CE1;CE7;	1.29123	7.14e-14
POX_a00308	hypothetical protein	4.43607	7.8e-79
POX_a00312	hypothetical protein	1.82683	3.81e-07
POX_a00314	hypothetical protein	0.58987	2.2e-05
POX_a00316	hypothetical protein	-2.19211	5.84e-30
POX_a00317	hypothetical protein	-0.79443	0.00121643
POX_a00321	hypothetical protein	0.836059	0.000106573
POX_a00324	hypothetical protein	0.353019	0.0288399
POX_a00327	hypothetical protein	-0.669347	0.00497713
POX_a00329	hypothetical protein	-0.882168	4.21e-05
POX_a00330	hypothetical protein	0.874189	9.43e-07
POX_a00331	hypothetical protein	0.534682	0.0177497
POX_a00333	hypothetical protein	-0.555575	0.000186841
POX_a00336	hypothetical protein	0.305884	0.037832
POX_a00338	hypothetical protein	-0.638346	2.14e-06
POX_a00339	hypothetical protein	-0.681099	0.00250468
POX_a00341	hypothetical protein	-0.577422	0.000404319
POX_a00343	CAZmyes AA3;AA3_2;AA3_1;AA8;	-0.67831	0.000447844
POX_a00344	hypothetical protein	0.787965	0.000216214
POX_a00345	hypothetical protein	-0.552031	0.0144983
POX_a00347	hypothetical protein	0.751707	5.21e-08
POX_a00349	hypothetical protein	-0.396815	0.0483342
POX_a00354	hypothetical protein	-0.550792	0.00670301
POX_a00355	CAZmyes CE2;	0.346793	0.0178548
POX_a00356	hypothetical protein	0.615033	0.0145498
POX_a00357	hypothetical protein	0.352893	0.010886
POX_a00358	hypothetical protein	0.622426	4.95e-05
POX_a00360	hypothetical protein	-0.622185	5.01e-06
POX_a00361	hypothetical protein	0.614651	3.23e-06
POX_a00362	hypothetical protein	-0.376529	0.00372295
POX_a00364	sugar transporter	-1.14476	0.00247815
POX_a00366	hypothetical protein	-0.669479	0.00101021
POX_a00369	hypothetical protein	-0.874746	6.87e-09
POX_a00376	hypothetical protein	-1.00622	0.00066738
POX_a00379	hypothetical protein	0.333956	0.00743308
POX_a00382	hypothetical protein	0.665798	0.000216843
POX_a00383	hypothetical protein	-0.30115	0.0456959
POX_a00387	CAZmyes GT2_Glycos_transf_2;GT81;GT2_Glyco_tranf_2_3;GT27;	0.503764	0.022742
POX_a00392	hypothetical protein	-0.453075	0.0047342
POX_a00393	hypothetical protein	-2.13791	0.000217402
POX_a00394	hypothetical protein	0.503231	5.33e-05
POX_a00396	hypothetical protein	-0.785048	0.000395418
POX_a00397	hypothetical protein	-0.459576	0.001917
POX_a00398	hypothetical protein	0.772987	4.79e-05
POX_a00402	hypothetical protein	-0.642588	0.0144219
POX_a00405	CAZmyes CBM63;	-1.74548	9.37e-21
POX_a00406	hypothetical protein	-0.316086	0.0174228
POX_a00409	hypothetical protein	-0.306623	0.0349324
POX_a00410	hypothetical protein	-3.79223	2.23e-37
POX_a00414	hypothetical protein	-0.461249	0.000523514
POX_a00419	hypothetical protein	1.39241	1.09e-07
POX_a00420	hypothetical protein	-2.0282	3.44e-08
POX_a00421	hypothetical protein	0.793513	1.08e-07
POX_a00422	hypothetical protein	-1.42817	6.29e-07
POX_a00428	hypothetical protein	-1.04363	0.00423911
POX_a00429	hypothetical protein	-0.540206	0.00144019
POX_a00434	hypothetical protein	0.729658	0.00713781
POX_a00438	hypothetical protein	1.20901	0.000174538
POX_a00441	hypothetical protein	0.343359	0.0168967
POX_a00442	hypothetical protein	1.51507	7.02e-10
POX_a00446	hypothetical protein	-0.999398	0.000291283
POX_a00449	CAZmyes GH18;	0.751492	2.54e-06
POX_a00453	hypothetical protein	-0.54674	0.0250065
POX_a00459	CAZmyes GH18;B163:B164	-1.86524	3.3e-18
POX_a00460	hypothetical protein	0.457247	0.0072318
POX_a00467	hypothetical protein	-0.463015	0.040381
POX_a00469	hypothetical protein	-1.87937	1.05e-36
POX_a00470	hypothetical protein	0.318939	0.036405
POX_a00473	hypothetical protein	-0.720713	3.58e-07
POX_a00475	hypothetical protein	0.317903	0.0167483
POX_a00476	hypothetical protein	1.0574	5.49e-10
POX_a00477	hypothetical protein	-0.549396	0.0310766
POX_a00481	Plasma membrane ATPase	-0.768414	9.08e-06
POX_a00483	hypothetical protein	0.580238	0.000135811
POX_a00484	hypothetical protein	-0.86256	2.08e-05
POX_a00486	hypothetical protein	0.629842	4.47e-06
POX_a00487	hypothetical protein	0.714363	0.000221028
POX_a00488	hypothetical protein	0.96982	9.93e-10
POX_a00490	hypothetical protein	0.594382	0.0046651
POX_a00492	transcription factor AT-rich interaction region	-0.607775	0.00041989
POX_a00493	hypothetical protein	0.3373	0.0446583
POX_a00494	hypothetical protein	0.390444	0.0155947
POX_a00495	hypothetical protein	0.595442	0.000957
POX_a00499	hypothetical protein	-0.718337	0.00190669
POX_a00500	hypothetical protein	-0.430005	0.00651472
POX_a00501	hypothetical protein	1.7035	6.35e-07
POX_a00502	hypothetical protein	-0.445017	0.00531604
POX_a00504	hypothetical protein	-0.295838	0.0167166
POX_a00506	hypothetical protein	0.749062	9.32e-06
POX_a00507	hypothetical protein	1.14366	0.0282842
POX_a00510	hypothetical protein	0.684665	0.0236375
POX_a00511	hypothetical protein	2.2144	0.00397984
POX_a00512	CAZmyes GH11;	2.04119	1.58e-09
POX_a00515	transcription factor Zn2Cys6	0.808345	0.000427488
POX_a00521	hypothetical protein	1.36231	1.08e-16
POX_a00522	hypothetical protein	0.51019	0.000946338
POX_a00523	hypothetical protein	0.789619	3.09e-08
POX_a00524	hypothetical protein	0.83129	0.000407272
POX_a00525	hypothetical protein	-0.384945	0.00526395
POX_a00528	hypothetical protein	-0.357276	0.00522188
POX_a00530	hypothetical protein	0.35409	0.0148449
POX_a00531	hypothetical protein	0.406787	0.00382134
POX_a00533	hypothetical protein	-0.412769	0.0403351
POX_a00534	hypothetical protein	-0.932915	1.07e-11
POX_a00536	hypothetical protein	0.912371	4.14e-06
POX_a00546	hypothetical protein	0.342352	0.00297443
POX_a00551	hypothetical protein	0.600311	1.65e-06
POX_a00556	hypothetical protein	0.836744	1.78e-11
POX_a00559	hypothetical protein	0.614881	0.00925208
POX_a00560	CAZmyes GT41;	-1.86845	1.67e-23
POX_a00562	hypothetical protein	2.09669	0.00780189
POX_a00565	hypothetical protein	2.0923	0.0256153
POX_a00567	hypothetical protein	0.705338	0.0106493
POX_a00570	transcription factor Zn2Cys6	0.403067	0.0490159
POX_a00571	hypothetical protein	1.09201	0.00682671
POX_a00572	CAZmyes CE1;	0.713808	3.02e-05
POX_a00573	CAZmyes GH15;CBM20;glucoamylase	-0.988966	1.08e-05
POX_a00575	hypothetical protein	-0.819804	4.04e-06
POX_a00578	hypothetical protein	0.374982	0.00392558
POX_a00579	hypothetical protein	1.50397	0.000474934
POX_a00583	CAZmyes GT2_Chitin_synth_1;GT2_Chitin_synth_2;GT2_Glyco_trans_2_3;	0.785041	0.000251927
POX_a00585	hypothetical protein	1.01626	1.28e-20
POX_a00586	hypothetical protein	-1.0499	0.0220018
POX_a00588	hypothetical protein	-0.507185	1.77e-05
POX_a00589	hypothetical protein	-0.714109	7.86e-06
POX_a00590	hypothetical protein	0.588285	0.0010102
POX_a00592	hypothetical protein	-0.576752	0.000122837
POX_a00597	hypothetical protein	-0.265234	0.0244912
POX_a00599	hypothetical protein	0.912843	0.00190254
POX_a00601	hypothetical protein	1.00821	0.0324683
POX_a00608	hypothetical protein	-0.690776	0.00298615
POX_a00610	hypothetical protein	1.18507	2.77e-07
POX_a00613	sugar transporter	-0.778155	3.57e-06
POX_a00619	hypothetical protein	-0.513767	0.00024031
POX_a00622	hypothetical protein	-0.655928	5.13e-06
POX_a00627	hypothetical protein	-0.441636	2.05e-05
POX_a00629	hypothetical protein	0.626961	4.97e-09
POX_a00632	hypothetical protein	0.580147	3.78e-05
POX_a00636	CAZmyes GT90;	0.977778	0.0348749
POX_a00639	hypothetical protein	-0.630101	1.55e-05
POX_a00642	hypothetical protein	2.53079	0.00243935
POX_a00645	hypothetical protein	-0.476021	0.00184531
POX_a00648	hypothetical protein	-0.7234	0.000154626
POX_a00650	hypothetical protein	-0.415009	0.0172172
POX_a00651	hypothetical protein	-0.68868	4.92e-05
POX_a00652	CAZmyes GT41;	-0.490318	0.000789835
POX_a00653	hypothetical protein	-1.11826	8.44e-06
POX_a00654	hypothetical protein	0.555773	0.00352393
POX_a00661	hypothetical protein	0.861973	0.00601137
POX_a00664	hypothetical protein	-2.02666	0.036463
POX_a00665	hypothetical protein	-4.27862	0.000766283
POX_a00667	hypothetical protein	-2.42651	3.58e-27
POX_a00671	hypothetical protein	-0.677535	0.00243236
POX_a00673	transcription factor Homeobox;C2H2 zinc finger	-0.725262	7.93e-05
POX_a00674	hypothetical protein	1.34087	0.00336237
POX_a00675	CAZmyes CE9;	0.596166	9.69e-05
POX_a00676	hypothetical protein	2.22547	1.61e-05
POX_a00677	CAZmyes CE1;	0.501385	0.00393558
POX_a00678	hypothetical protein	0.717739	0.00017616
POX_a00683	hypothetical protein	0.552815	0.00197221
POX_a00685	hypothetical protein	-0.628616	3.68e-09
POX_a00687	hypothetical protein	-0.435537	0.00725316
POX_a00690	hypothetical protein	-0.908415	0.000494843
POX_a00692	hypothetical protein	0.412192	0.0226201
POX_a00694	hypothetical protein	-0.331347	0.0438518
POX_a00696	hypothetical protein	0.261224	0.0381871
POX_a00697	hypothetical protein	0.830465	0.000485333
POX_a00703	hypothetical protein	1.6108	0.0226899
POX_a00705	hypothetical protein	-0.727016	1.85e-05
POX_a00708	hypothetical protein	0.590297	0.0456484
POX_a00712	CAZmyes GH43_24;GH43_37;GH43;GH43_34;GH43_3;GH43_19;GH43_25;GH43_2;GH43_29;GH43_10;CBM35;GH43_30;GH43_32;GH43_18;GH43_12;GH43_22;GH43_31;GH43_11;GH43_4;GH43_8;GH43_16;GH43_33;GH43_9;GH43_14;GH43_28;GH43_5;GH32;GH43_13;	2.35768	0.000198606
POX_a00714	hypothetical protein	0.654162	0.000371878
POX_a00715	hypothetical protein	-0.457774	0.0303725
POX_a00716	hypothetical protein	1.60905	5.56e-06
POX_a00719	hypothetical protein	0.424379	0.0113162
POX_a00721	hypothetical protein	0.735129	0.00381912
POX_a00724	CAZmyes GT41;	0.408155	0.0121034
POX_a00725	transcription factor APSES;CAZmyes GH5_22;GH5_46;GH5;GH5_47;GH5_54;GH5_37;GH5_50;GH5_9;GH5_1;GH5_36;GH5_25;GH5_38;GH5_5;GH5_39;GH5_4;GH5_27;GH5_14;GH5_15;GH5_48;GH5_8;GH5_45;GH5_52;GH5_49;GH5_44;GH5_29;GH5_2;GH5_26;GH5_33;GH5_24;GH5_32;GH5_28;GH5_7;GH5_51;GH148;GH5_40;GH5_11;GH1;	0.361387	0.00743506
POX_a00726	hypothetical protein	-0.633365	0.0016143
POX_a00727	hypothetical protein	-0.646705	0.00502978
POX_a00730	hypothetical protein	-0.482788	0.000506383
POX_a00731	hypothetical protein	0.525217	0.0478961
POX_a00734	transcription factor Homeodomain-like	-0.696123	0.000292067
POX_a00739	CAZmyes GT34;	0.709828	0.0251912
POX_a00742	CAZmyes GH47;	-0.935605	9.07e-10
POX_a00743	hypothetical protein	-3.42455	3.15e-43
POX_a00744	hypothetical protein	-1.00496	0.0469491
POX_a00746	transcription factor Winged helix repressor DNA-binding	-1.0421	0.00464724
POX_a00747	transcription factor Zn2Cys6	-1.67284	0.00256816
POX_a00748	hypothetical protein	-1.20419	0.0100481
POX_a00758	hypothetical protein	2.37728	0.0102269
POX_a00760	hypothetical protein	-0.829293	0.00819435
POX_a00762	hypothetical protein	-0.421692	0.0416566
POX_a00763	transcription factor Zn2Cys6	-0.576679	9.37e-06
POX_a00765	hypothetical protein	-4.00956	0.000327705
POX_a00766	hypothetical protein	0.774642	1.24e-06
POX_a00767	hypothetical protein	1.24647	0.0332417
POX_a00769	hypothetical protein	-0.857331	6.38e-05
POX_a00772	CAZmyes GH132;	-0.541553	4.02e-05
POX_a00775	hypothetical protein	0.800973	7.15e-06
POX_a00776	hypothetical protein	-0.432812	0.000502879
POX_a00782	hypothetical protein	-0.720744	9.23e-05
POX_a00785	hypothetical protein	-1.49374	0.000134486
POX_a00787	hypothetical protein	0.782493	1.05e-05
POX_a00792	hypothetical protein	-0.566395	0.00492652
POX_a00807	hypothetical protein	-0.386311	0.0120653
POX_a00808	hypothetical protein	-0.359639	0.0282794
POX_a00810	hypothetical protein	-1.18616	3.36e-13
POX_a00812	transcription factor Zn2Cys6	0.350932	0.0162417
POX_a00813	CAZmyes CE1;	-1.03879	0.00317621
POX_a00817	hypothetical protein	0.253646	0.0324712
POX_a00821	hypothetical protein	-0.466417	0.000281656
POX_a00822	hypothetical protein	0.947687	2.39e-05
POX_a00823	hypothetical protein	0.657568	0.000112752
POX_a00825	hypothetical protein	-1.23971	1.51e-13
POX_a00826	hypothetical protein	0.518671	0.0036467
POX_a00827	hypothetical protein	1.77356	3.64e-16
POX_a00829	hypothetical protein	-0.981223	7.57e-05
POX_a00833	hypothetical protein	0.928278	7.06e-06
POX_a00834	hypothetical protein	0.913991	2.17e-06
POX_a00835	hypothetical protein	1.07688	1.01e-07
POX_a00839	CAZmyes GT41;	0.564201	0.000496367
POX_a00843	hypothetical protein	1.66934	8.03e-17
POX_a00847	hypothetical protein	-0.640325	0.0213275
POX_a00848	hypothetical protein	-2.00635	0.00877772
POX_a00849	hypothetical protein	-0.487087	0.0277264
POX_a00851	hypothetical protein	2.03783	6.96e-06
POX_a00852	hypothetical protein	0.411175	0.00492257
POX_a00853	hypothetical protein	0.350854	0.0376729
POX_a00855	hypothetical protein	0.282627	0.0356093
POX_a00858	hypothetical protein	-0.458041	0.0270683
POX_a00859	hypothetical protein	-0.225688	0.0454638
POX_a00860	hypothetical protein	1.1811	0.0252517
POX_a00865	hypothetical protein	-0.638385	0.00982756
POX_a00866	putative aminopeptidase	0.707586	5e-05
POX_a00868	hypothetical protein	-0.480615	0.00421209
POX_a00870	hypothetical protein	-0.4394	0.00305235
POX_a00873	hypothetical protein	-0.691674	1.72e-05
POX_a00879	hypothetical protein	-0.68892	0.0031022
POX_a00880	hypothetical protein	-0.585638	0.00303219
POX_a00884	hypothetical protein	-1.52194	0.00266249
POX_a00891	hypothetical protein	-0.369656	0.00346979
POX_a00893	hypothetical protein	-0.470706	0.00461153
POX_a00894	hypothetical protein	1.4109	0.00152424
POX_a00895	hypothetical protein	-1.00242	0.00204812
POX_a00896	hypothetical protein	-0.73914	0.00184814
POX_a00898	hypothetical protein	0.886805	2.19e-07
POX_a00900	hypothetical protein	-0.85463	1.89e-05
POX_a00903	hypothetical protein	0.587666	0.00453202
POX_a00904	hypothetical protein	-0.922298	0.000264624
POX_a00906	hypothetical protein	1.3488	2.02e-08
POX_a00913	hypothetical protein	-0.980187	2.81e-09
POX_a00916	hypothetical protein	-0.613506	0.000133177
POX_a00919	hypothetical protein	0.32571	0.00467948
POX_a00920	sugar transporter	0.474459	0.0102068
POX_a00922	hypothetical protein	0.597095	6.98e-05
POX_a00924	hypothetical protein	0.995316	7.95e-05
POX_a00926	Armadillo-like helical	0.57335	2.11e-05
POX_a00930	hypothetical protein	-0.300175	0.0230189
POX_a00935	hypothetical protein	-0.928641	1.5e-05
POX_a00938	hypothetical protein	0.335811	0.0453053
POX_a00939	hypothetical protein	-0.835097	0.0038192
POX_a00946	hypothetical protein	-0.982849	0.000283442
POX_a00948	hypothetical protein	-0.623621	2.67e-06
POX_a00950	hypothetical protein	0.413255	0.00974874
POX_a00951	hypothetical protein	0.81789	0.0195003
POX_a00954	transcription factor Zn2Cys6	-0.547263	0.0028467
POX_a00958	hypothetical protein	0.420932	0.0302798
POX_a00961	CAZmyes GH3;	-0.537624	0.0183025
POX_a00964	CAZmyes GT2_Glyco_tranf_2_3;GT2_Glyco_trans_2_3;GT2_Cellulose_synt;GT2_Glycos_transf_2;GT21;GT2_Chitin_synth_2;	0.463228	0.00176073
POX_a00967	hypothetical protein	0.74223	0.00240392
POX_a00972	hypothetical protein	-0.916596	2.75e-09
POX_a00974	hypothetical protein	-0.912488	1.68e-11
POX_a00975	hypothetical protein	1.03062	4.1e-08
POX_a00976	hypothetical protein	0.596862	0.000590081
POX_a00979	hypothetical protein	-0.682713	3.34e-05
POX_a00981	hypothetical protein	-0.599366	0.00589885
POX_a00984	hypothetical protein	-0.99856	0.000510328
POX_a00992	transcription factor Zn2Cys6	-0.799833	1.44e-05
POX_a00993	transcription factor Zn2Cys6	-0.414861	0.0397484
POX_a00995	hypothetical protein	2.0875	2.76e-12
POX_a00996	78 kDa glucose-regulated protein -like protein	0.794968	1.3e-06
POX_a01000	hypothetical protein	-0.446709	0.000171425
POX_a01001	hypothetical protein	-0.622799	1.71e-06
POX_a01002	hypothetical protein	1.75521	6.55e-11
POX_a01004	hypothetical protein	1.25583	0.00404169
POX_a01009	CAZmyes AA3_1;	0.760829	7.02e-05
POX_a01010	hypothetical protein	0.794153	0.00325698
POX_a01012	hypothetical protein	1.29274	2.21e-19
POX_a01014	hypothetical protein	-0.322203	0.0297539
POX_a01016	hypothetical protein	-0.282164	0.039066
POX_a01021	hypothetical protein	-0.347828	0.00659398
POX_a01022	hypothetical protein	-1.22809	0.000108763
POX_a01023	hypothetical protein	-0.531274	0.000379401
POX_a01026	hypothetical protein	-0.477172	0.0357398
POX_a01027	hypothetical protein	0.411955	0.0105875
POX_a01029	hypothetical protein	0.498955	0.00148477
POX_a01034	hypothetical protein	0.624356	0.00259895
POX_a01035	hypothetical protein	-0.513811	0.000437472
POX_a01038	hypothetical protein	-0.717604	6.43e-08
POX_a01043	hypothetical protein	1.2297	7.78e-09
POX_a01045	hypothetical protein	1.0282	1.17e-12
POX_a01047	CAZmyes GT69;GT81;	1.89676	1.06e-08
POX_a01052	transcription factor Zn2Cys6	0.486434	0.00541124
POX_a01054	hypothetical protein	-0.321467	0.0298902
POX_a01056	hypothetical protein	-0.595174	0.0246171
POX_a01060	hypothetical protein	0.469173	0.0114961
POX_a01061	hypothetical protein	-0.725181	0.0033515
POX_a01063	hypothetical protein	-2.75392	4.49e-05
POX_a01068	hypothetical protein	-0.446981	0.0241313
POX_a01071	hypothetical protein	-1.23773	5.19e-06
POX_a01074	hypothetical protein	-0.359864	0.0400433
POX_a01077	hypothetical protein	0.647782	9.77e-05
POX_a01078	CAZmyes CE1;CE5;	1.82435	8.54e-06
POX_a01084	hypothetical protein	0.628387	0.000374167
POX_a01085	hypothetical protein	-0.575349	2.47e-05
POX_a01088	CAZmyes GH5_30;	-0.464342	0.00302183
POX_a01090	hypothetical protein	-2.85562	2.03e-24
POX_a01091	hypothetical protein	-0.970339	0.000118236
POX_a01092	hypothetical protein	-1.16779	0.000244434
POX_a01096	hypothetical protein	-0.573394	3.92e-05
POX_a01099	transcription factor Winged helix repressor DNA-binding	0.256229	0.0413153
POX_a01101	hypothetical protein	-0.586349	0.001425
POX_a01103	transcription factor Zn2Cys6	-0.338906	0.0241836
POX_a01106	hypothetical protein	1.02649	2.54e-05
POX_a01107	hypothetical protein	-0.599075	0.00489244
POX_a01108	transcription factor Zn2Cys6	-0.380703	0.0313741
POX_a01112	hypothetical protein	0.469706	0.00451788
POX_a01113	hypothetical protein	0.361877	0.0137155
POX_a01114	hypothetical protein	2.23913	7.65e-25
POX_a01115	hypothetical protein	0.982195	3.51e-07
POX_a01119	hypothetical protein	-0.689408	3.08e-06
POX_a01120	hypothetical protein	0.591305	0.000267719
POX_a01121	hypothetical protein	0.496352	0.0126448
POX_a01125	hypothetical protein	-0.354002	0.0103366
POX_a01127	hypothetical protein	0.803668	2.38e-09
POX_a01130	CAZmyes CE7;	0.381248	0.010573
POX_a01132	hypothetical protein	0.654762	3.66e-06
POX_a01134	hypothetical protein	0.505986	0.0347537
POX_a01137	hypothetical protein	-0.228186	0.0391593
POX_a01139	hypothetical protein	-0.401613	0.0236341
POX_a01143	hypothetical protein	-0.508768	0.00403849
POX_a01151	hypothetical protein	-0.530078	4.55e-05
POX_a01153	Putative Methylthioadenosine phosphorylase MTAP	0.833219	3.23e-12
POX_a01154	hypothetical protein	2.20613	8.14e-07
POX_a01155	hypothetical protein	1.78759	1.27e-09
POX_a01157	hypothetical protein	1.08262	0.00891173
POX_a01160	hypothetical protein	-0.692435	0.0033354
POX_a01162	hypothetical protein	-0.474323	0.000142555
POX_a01168	hypothetical protein	1.38764	6.77e-15
POX_a01174	hypothetical protein	-0.456297	0.0233442
POX_a01175	hypothetical protein	-1.00734	4.11e-07
POX_a01176	hypothetical protein	-0.744035	0.000663354
POX_a01178	hypothetical protein	-0.314123	0.0104961
POX_a01180	hypothetical protein	-0.824686	0.00348131
POX_a01181	hypothetical protein	0.45782	0.0019469
POX_a01182	hypothetical protein	0.911478	4.71e-06
POX_a01183	hypothetical protein	-0.452389	0.0372366
POX_a01189	hypothetical protein	-0.356179	0.0248997
POX_a01190	hypothetical protein	-0.688646	0.000229463
POX_a01192	hypothetical protein	-1.17755	0.000408989
POX_a01193	hypothetical protein	-0.883407	0.00379822
POX_a01195	hypothetical protein	0.59956	0.00440269
POX_a01196	hypothetical protein	3.22096	9.47e-07
POX_a01199	CAZmyes CE1;	0.50064	0.00287272
POX_a01201	hypothetical protein	1.55031	6.21e-05
POX_a01207	hypothetical protein	-0.678234	7.43e-06
POX_a01208	hypothetical protein	0.448452	0.000323469
POX_a01210	hypothetical protein	0.936283	1.42e-07
POX_a01215	hypothetical protein	-0.591763	0.0158253
POX_a01216	hypothetical protein	0.557135	0.0143172
POX_a01217	hypothetical protein	-0.424591	0.00602185
POX_a01219	3-methyl-2-oxobutanoate hydroxymethyltransferase	-0.850454	0.00201839
POX_a01222	hypothetical protein	-0.310126	0.0496524
POX_a01223	hypothetical protein	-0.823414	7.52e-09
POX_a01225	hypothetical protein	1.05385	8.32e-07
POX_a01226	hypothetical protein	0.877824	2.15e-09
POX_a01227	hypothetical protein	-0.359516	0.00635242
POX_a01228	hypothetical protein	-1.23552	1.61e-11
POX_a01229	CAZmyes GH5_9;GH5;GH5_44;GH5_50;GH5_45;GH5_14;GH5_15;GH5_33;GH5_46;GH5_54;GH5_49;GH5_22;GH5_47;GH5_37;GH5_23;GH5_38;GH5_36;GH5_52;GH5_25;GH5_32;GH5_39;GH5_4;GH5_8;	-0.453062	0.0266969
POX_a01230	hypothetical protein	-0.88177	6.68e-06
POX_a01231	hypothetical protein	-1.19388	0.00100111
POX_a01233	CAZmyes GH75;	1.4743	0.00577976
POX_a01234	hypothetical protein	-0.69634	0.00700786
POX_a01238	hypothetical protein	-0.745129	0.0178434
POX_a01240	hypothetical protein	-0.589175	0.00947302
POX_a01241	hypothetical protein	-0.965661	0.00106285
POX_a01242	hypothetical protein	1.1329	7.03e-09
POX_a01243	hypothetical protein	-0.58129	2.25e-06
POX_a01245	hypothetical protein	-0.527069	0.000237565
POX_a01250	hypothetical protein	-0.427067	0.00243387
POX_a01258	hypothetical protein	0.711773	1.26e-05
POX_a01261	hypothetical protein	1.27264	1.75e-07
POX_a01266	hypothetical protein	0.582231	2.17e-06
POX_a01270	hypothetical protein	0.718676	0.00014763
POX_a01271	hypothetical protein	-0.808601	3.1e-07
POX_a01275	hypothetical protein	0.436364	0.043618
POX_a01282	hypothetical protein	0.562679	1.85e-05
POX_a01286	Polyketide synthase, enoylreductase	0.360637	0.00263809
POX_a01287	hypothetical protein	1.55915	0.0468264
POX_a01292	hypothetical protein	0.913288	8.15e-07
POX_a01293	hypothetical protein	0.378214	0.00949202
POX_a01294	hypothetical protein	0.716334	0.000137982
POX_a01295	hypothetical protein	-0.517354	0.000550528
POX_a01296	hypothetical protein	0.562467	0.0200602
POX_a01297	hypothetical protein	0.773285	0.00104368
POX_a01300	hypothetical protein	-0.579797	9.32e-05
POX_a01302	hypothetical protein	0.302105	0.0465393
POX_a01305	transcription factor GCN5-like 1	0.93291	4.94e-07
POX_a01306	Homeodomain-like transcription factor;CAZmyes GT2_Chitin_synth_2;GT2_Glyco_tranf_2_3;GT2_Glyco_trans_2_3;GT2_Glycos_transf_2;GT21;	-0.602063	0.000252532
POX_a01307	Homeodomain-like transcription factor;CAZmyes GT2_Chitin_synth_2;GT2_Glyco_trans_2_3;GT2_Glyco_tranf_2_3;GT21;GT2_Glycos_transf_2;	-0.367054	0.0421719
POX_a01308	hypothetical protein	-0.532576	0.0301772
POX_a01310	hypothetical protein	-0.784301	0.00546163
POX_a01311	hypothetical protein	-0.773822	4.49e-05
POX_a01315	hypothetical protein	-0.764385	0.000593142
POX_a01317	hypothetical protein	-0.720078	2.63e-06
POX_a01318	Elongation factor 2	0.296792	0.0128761
POX_a01320	hypothetical protein	0.905088	1.76e-07
POX_a01324	hypothetical protein	-0.804555	0.00311957
POX_a01325	hypothetical protein	1.18705	9.07e-12
POX_a01326	hypothetical protein	1.58175	3.97e-05
POX_a01327	hypothetical protein	-0.521249	0.00599169
POX_a01328	hypothetical protein	0.469337	0.0335062
POX_a01334	hypothetical protein	0.466135	0.00906147
POX_a01335	hypothetical protein	0.490506	0.00797875
POX_a01336	Methylmalonate-semialdehyde dehydrogenase [acylating], mitochondrial	0.411389	0.00428899
POX_a01338	hypothetical protein	0.702138	1.63e-05
POX_a01342	hypothetical protein	-0.419451	0.00342466
POX_a01346	hypothetical protein	-0.472773	0.00379847
POX_a01347	Glucose-repressible alcohol dehydrogenase transcriptional effector	-0.329803	0.00557107
POX_a01348	CAZmyes CE1;	0.533196	3.87e-05
POX_a01354	hypothetical protein	-0.479463	0.000107205
POX_a01356	Putative DNA repair protein Rad50	-0.571098	3.16e-05
POX_a01359	hypothetical protein	-0.792231	4.53e-07
POX_a01360	hypothetical protein	-0.826667	2.26e-06
POX_a01361	hypothetical protein	0.444995	0.0037355
POX_a01363	CAZmyes CE1;	0.757915	7.88e-06
POX_a01366	hypothetical protein	0.415394	0.00221551
POX_a01370	hypothetical protein	1.96453	1.78e-09
POX_a01371	hypothetical protein	1.3154	3.87e-13
POX_a01373	hypothetical protein	-1.12948	5.74e-07
POX_a01378	hypothetical protein	1.22614	7.53e-11
POX_a01386	hypothetical protein	-0.416831	0.0483214
POX_a01389	hypothetical protein	-0.571706	6.45e-05
POX_a01391	hypothetical protein	0.346488	0.0357257
POX_a01392	hypothetical protein	-0.677551	4.8e-05
POX_a01396	hypothetical protein	0.615823	3.3e-05
POX_a01397	hypothetical protein	1.3355	0.00622649
POX_a01398	hypothetical protein	0.506982	0.00618879
POX_a01400	transcription factor Zn2Cys6	-1.89947	0.0101362
POX_a01404	hypothetical protein	-0.563228	0.00539064
POX_a01410	transcription factor Zn2Cys6	-0.490146	0.0032394
POX_a01414	hypothetical protein	-0.951312	0.000123942
POX_a01416	hypothetical protein	-0.526761	0.00113786
POX_a01423	hypothetical protein	0.920176	7.65e-11
POX_a01427	hypothetical protein	1.1699	4.48e-07
POX_a01428	hypothetical protein	0.719602	0.00308047
POX_a01430	hypothetical protein	-0.278772	0.0404075
POX_a01431	hypothetical protein	-0.384048	0.0139363
POX_a01432	hypothetical protein	0.620954	5.7e-06
POX_a01434	CAZmyes GT41;	-0.368566	0.0162384
POX_a01439	hypothetical protein	-0.301959	0.0430729
POX_a01440	transcription factor Zn2Cys6	-0.577479	0.000101544
POX_a01441	hypothetical protein	0.835875	0.00105962
POX_a01443	hypothetical protein	-0.521075	0.0213538
POX_a01444	hypothetical protein	-0.361255	0.0273169
POX_a01445	hypothetical protein	0.50411	0.00295597
POX_a01446	hypothetical protein	0.276376	0.0305383
POX_a01447	hypothetical protein	0.397977	0.0378823
POX_a01450	transcription factor Winged helix repressor DNA-binding	0.602666	0.0107637
POX_a01453	CAZmyes CE1;	-0.843522	1.86e-06
POX_a01454	hypothetical protein	0.257081	0.0423742
POX_a01467	hypothetical protein	-0.688052	6.58e-05
POX_a01468	hypothetical protein	-0.32692	0.0387053
POX_a01469	hypothetical protein	-1.01843	1.08e-07
POX_a01470	hypothetical protein	0.877374	0.000167019
POX_a01472	hypothetical protein	-0.642525	1.28e-06
POX_a01473	CAZmyes AA3;AA3_2;AA3_1;	-0.544648	0.00679618
POX_a01474	hypothetical protein	-1.19358	0.00294248
POX_a01478	transcription factor bZIP	0.445003	0.0114205
POX_a01482	hypothetical protein	1.50661	1.53e-05
POX_a01484	hypothetical protein	-0.457399	4.23e-05
POX_a01485	hypothetical protein	0.66048	0.000248031
POX_a01488	hypothetical protein	-1.13113	4.11e-12
POX_a01490	hypothetical protein	0.636936	0.0179989
POX_a01491	hypothetical protein	-0.92911	0.000240809
POX_a01498	hypothetical protein	-0.860645	1.44e-09
POX_a01501	Putative Invasion-inducing protein TIAM1/CDC24	-0.508857	4.65e-05
POX_a01502	hypothetical protein	0.905368	5.65e-09
POX_a01508	transcription factor C2H2 zinc finger	-10.1573	2.9e-17
POX_a01510	hypothetical protein	0.579199	0.00712809
POX_a01514	hypothetical protein	1.56906	3.93e-22
POX_a01516	Putative Glycerol kinase 2	-0.39272	0.0233685
POX_a01522	hypothetical protein	-0.450213	0.000212293
POX_a01523	Proteasome activator complex subunit 4	-0.588655	2.2e-07
POX_a01525	hypothetical protein	-1.22131	3.67e-06
POX_a01526	hypothetical protein	1.07349	4.59e-09
POX_a01528	hypothetical protein	-0.502735	0.00934659
POX_a01531	hypothetical protein	-1.52421	0.000117646
POX_a01533	Putative Carbonic anhydrase	1.00531	0.000797854
POX_a01540	kynurenine aminotransferase, putative	0.395743	0.0140526
POX_a01542	transcription factor Zn2Cys6	-0.666544	0.0344759
POX_a01543	hypothetical protein	0.305502	0.0458791
POX_a01544	hypothetical protein	-0.314636	0.00552692
POX_a01546	hypothetical protein	-0.59344	0.000367445
POX_a01551	hypothetical protein	-0.821797	0.00474129
POX_a01552	hypothetical protein	0.451642	0.00876197
POX_a01554	hypothetical protein	0.694331	0.00413801
POX_a01556	hypothetical protein	0.407644	0.00697336
POX_a01557	hypothetical protein	-0.423929	0.000150542
POX_a01559	hypothetical protein	0.585857	0.000798701
POX_a01561	hypothetical protein	0.50285	0.0222164
POX_a01563	hypothetical protein	-0.423654	0.0272934
POX_a01566	hypothetical protein	0.371942	0.0337212
POX_a01567	hypothetical protein	-0.711997	0.00167977
POX_a01570	hypothetical protein	-0.54039	0.00904733
POX_a01575	hypothetical protein	0.71199	0.00054241
POX_a01577	hypothetical protein	-0.893613	0.00867146
POX_a01578	H42_EMENI Histone H4.2	0.531536	0.010624
POX_a01579	CAZmyes CBM21;CBM25;	-0.62144	1.32e-06
POX_a01581	hypothetical protein	1.64972	0.0119163
POX_a01588	hypothetical protein	0.417016	0.0281358
POX_a01589	hypothetical protein	-1.1051	3.18e-07
POX_a01594	Putative U2 snrnp component prp10	-0.258434	0.0424097
POX_a01600	hypothetical protein	-0.306542	0.0156216
POX_a01602	hypothetical protein	0.278027	0.0415707
POX_a01604	hypothetical protein	-0.39381	0.0289842
POX_a01608	hypothetical protein	0.566652	0.00169847
POX_a01609	hypothetical protein	-4.32118	0.0120072
POX_a01612	putative ubiquitin carboxyl-terminal hydrolase CreB	-0.362689	0.0178347
POX_a01616	CAZmyes AA3;AA3_2;AA3_3;	-0.455735	0.000512652
POX_a01620	hypothetical protein	-0.372673	0.00295667
POX_a01621	hypothetical protein	-0.686631	0.0231014
POX_a01626	hypothetical protein	-0.300071	0.0151403
POX_a01627	transcription factor Zinc finger	0.552482	0.00193297
POX_a01636	hypothetical protein	-0.643273	0.000289612
POX_a01638	CAZmyes GT41;	-0.7683	1.41e-06
POX_a01639	hypothetical protein	0.247764	0.0277978
POX_a01642	hypothetical protein	-0.702466	1.76e-07
POX_a01644	hypothetical protein	-2.18777	2.74e-05
POX_a01650	hypothetical protein	0.467818	0.00135025
POX_a01651	hypothetical protein	-1.00507	8.02e-07
POX_a01652	transcription factor Zinc finger	-0.706133	0.0161631
POX_a01655	hypothetical protein	-0.547807	0.000450674
POX_a01656	hypothetical protein	-0.861566	0.00533551
POX_a01657	hypothetical protein	-0.360043	0.0075889
POX_a01659	hypothetical protein	2.11831	0.00597682
POX_a01663	hypothetical protein	0.622885	0.00017511
POX_a01665	hypothetical protein	-0.834585	2.19e-06
POX_a01666	CAZmyes GT28;GT1;	0.514942	0.0234468
POX_a01667	hypothetical protein	-0.953809	8.36e-08
POX_a01668	hypothetical protein	0.683804	0.014447
POX_a01670	hypothetical protein	-0.658358	4.88e-05
POX_a01674	hypothetical protein	-0.443179	0.0197736
POX_a01675	hypothetical protein	1.58375	0.00569355
POX_a01678	hypothetical protein	1.3656	6.17e-07
POX_a01680	Putative Isocitrate lyase	0.605742	5.22e-09
POX_a01681	CAZmyes GH37;GH78;GH63;	0.46247	0.012734
POX_a01682	hypothetical protein	-0.573818	0.00274452
POX_a01686	hypothetical protein	-0.796246	0.000133497
POX_a01691	transcription factor C2H2 zinc finger	1.27644	0.00535402
POX_a01697	CAZmyes AA5;	-0.483603	0.00014158
POX_a01702	hypothetical protein	-0.868148	1.17e-06
POX_a01703	hypothetical protein	0.622842	0.00133358
POX_a01706	hypothetical protein	-0.421005	0.00845
POX_a01709	hypothetical protein	-0.365682	0.0433056
POX_a01717	hypothetical protein	0.360339	0.0061025
POX_a01718	CAZmyes GH47;	-0.238943	0.0243526
POX_a01720	hypothetical protein	-0.626077	0.000230403
POX_a01721	transcription factor Zn2Cys6	-1.03626	0.000270357
POX_a01725	Putative Serine palmitoyltransferase	-0.614229	0.000246584
POX_a01726	CAZmyes GT48;	-0.643775	1.77e-05
POX_a01728	hypothetical protein	-0.454233	0.00987218
POX_a01729	hypothetical protein	1.05371	8.36e-08
POX_a01730	hypothetical protein	0.569454	9.71e-06
POX_a01733	hypothetical protein	0.438284	0.0156054
POX_a01734	hypothetical protein	2.02567	0.00928633
POX_a01736	CAZmyes CE1;	0.592241	0.00279968
POX_a01737	hypothetical protein	0.85374	1.99e-06
POX_a01738	hypothetical protein	0.282468	0.0118437
POX_a01739	hypothetical protein	-0.889597	0.000187462
POX_a01742	transcription factor Winged helix repressor DNA-binding	-0.650843	3.37e-06
POX_a01744	hypothetical protein	0.416455	0.045763
POX_a01745	hypothetical protein	-0.90219	6.43e-12
POX_a01749	hypothetical protein	0.597877	7.93e-05
POX_a01754	hypothetical protein	0.513136	0.00105438
POX_a01755	hypothetical protein	-0.653292	0.00043677
POX_a01757	hypothetical protein	1.16107	9.1e-07
POX_a01759	hypothetical protein	1.96584	3.82e-16
POX_a01760	hypothetical protein	1.27035	1.65e-08
POX_a01768	hypothetical protein	0.450045	0.000164147
POX_a01772	hypothetical protein	0.661573	0.00076201
POX_a01774	hypothetical protein	0.44128	0.0111092
POX_a01776	hypothetical protein	-0.714661	1.89e-09
POX_a01778	hypothetical protein	-0.603372	0.000903933
POX_a01779	hypothetical protein	-0.726511	0.000109916
POX_a01783	hypothetical protein	-0.266501	0.030898
POX_a01785	hypothetical protein	1.12968	2.91e-05
POX_a01786	transcription factor C2H2 zinc finger	-0.935362	0.00184087
POX_a01787	hypothetical protein	-0.582887	0.000625409
POX_a01788	hypothetical protein	0.684827	9.88e-05
POX_a01792	hypothetical protein	-0.592866	0.0214529
POX_a01793	hypothetical protein	-0.556396	6.36e-05
POX_a01795	hypothetical protein	-0.397909	0.012261
POX_a01796	hypothetical protein	0.281904	0.0164891
POX_a01797	hypothetical protein	0.493313	0.0426329
POX_a01799	hypothetical protein	-0.508071	8.34e-05
POX_a01803	Nucleotide-sugar transporter	-0.362163	0.00522072
POX_a01808	hypothetical protein	-0.646956	5.36e-06
POX_a01809	hypothetical protein	-0.593517	0.000334344
POX_a01810	hypothetical protein	1.82824	3.35e-16
POX_a01812	hypothetical protein	0.605915	0.00667336
POX_a01813	hypothetical protein	0.558441	0.00970702
POX_a01814	hypothetical protein	1.16975	3.35e-12
POX_a01816	hypothetical protein	0.607258	1.64e-06
POX_a01818	hypothetical protein	-1.11453	0.000160888
POX_a01821	hypothetical protein	-0.496213	6.26e-05
POX_a01825	hypothetical protein	0.704787	6.76e-05
POX_a01826	hypothetical protein	0.788469	2.14e-05
POX_a01827	hypothetical protein	-0.438657	0.00409842
POX_a01829	CAZmyes GH55;GH87;PL29;GH110;PL9_1;	-1.22371	0.00130798
POX_a01830	hypothetical protein	0.324552	0.0443237
POX_a01831	hypothetical protein	0.377227	0.00613267
POX_a01834	hypothetical protein	0.291544	0.0265714
POX_a01835	hypothetical protein	0.574116	0.017924
POX_a01836	hypothetical protein	0.825952	6.38e-05
POX_a01838	hypothetical protein	-1.73604	9.57e-12
POX_a01840	hypothetical protein	0.403088	0.0476218
POX_a01842	hypothetical protein	-1.12329	5.58e-09
POX_a01843	hypothetical protein	-0.276091	0.0301217
POX_a01844	hypothetical protein	-0.655974	0.00143929
POX_a01845	CAZmyes GH18;GH85;	-1.9849	3.63e-10
POX_a01850	hypothetical protein	0.449758	0.00848607
POX_a01851	Transmembrane 9 superfamily member 7	-0.7345	7.49e-07
POX_a01854	hypothetical protein	0.250005	0.0338806
POX_a01855	hypothetical protein	0.982982	1.58e-05
POX_a01856	hypothetical protein	0.776564	1.36e-06
POX_a01859	hypothetical protein	1.37628	0.000173254
POX_a01860	hypothetical protein	-0.559345	0.00173625
POX_a01862	hypothetical protein	0.676265	0.000181222
POX_a01865	hypothetical protein	0.985531	6.1e-08
POX_a01867	CAZmyes AA2;	-1.14876	4.19e-08
POX_a01869	hypothetical protein	0.985604	0.00355015
POX_a01870	CAZmyes GT41;	-0.473265	0.00421407
POX_a01872	hypothetical protein	-0.368098	0.0123626
POX_a01876	hypothetical protein	1.09173	0.0106296
POX_a01877	transcription factor APSES	1.44169	0.00155326
POX_a01878	hypothetical protein	-0.266245	0.0299469
POX_a01880	hypothetical protein	-0.52021	0.00220524
POX_a01881	CAZmyes GH92;	1.60457	2.09e-09
POX_a01890	hypothetical protein	-1.73595	1.03e-23
POX_a01891	hypothetical protein	-0.991797	0.000317229
POX_a01892	hypothetical protein	-0.840105	0.000454104
POX_a01893	CAZmyes AA3_1;AA3;AA3_2;	-1.2553	2.35e-07
POX_a01894	hypothetical protein	-0.741454	0.000122315
POX_a01895	CAZmyes AA3_1;AA8;AA3;AA3_2;	-1.31969	3.3e-10
POX_a01898	hypothetical protein	-0.80053	0.000361567
POX_a01901	hypothetical protein	3.68331	7.73e-65
POX_a01902	hypothetical protein	-0.341065	0.0294557
POX_a01907	hypothetical protein	-0.303312	0.0147614
POX_a01908	CAZmyes AA7;	-0.571076	2.64e-05
POX_a01910	hypothetical protein	-0.611712	4.1e-06
POX_a01911	hypothetical protein	-0.670532	0.0233125
POX_a01914	hypothetical protein	0.655708	5.31e-05
POX_a01918	transcription factor Zn2Cys6	-0.343245	0.0374564
POX_a01919	hypothetical protein	0.311092	0.0401526
POX_a01921	CAZmyes GT2_Chitin_synth_1;GT2_Chitin_synth_2;GT2_Glyco_trans_2_3;	0.868496	0.00802024
POX_a01922	hypothetical protein	-1.84073	0.00102573
POX_a01923	hypothetical protein	1.08723	2.23e-08
POX_a01924	N amino acid transport system protein	0.550561	0.0149595
POX_a01926	hypothetical protein	1.58928	5.52e-12
POX_a01927	CAZmyes GH93;GH33;GH74;GH159;	1.30008	0.000400903
POX_a01929	CAZmyes GH43_14;GH43_12;GH43_13;GH43_11;GH43;GH43_10;GH43_9;GH43_3;GH43_34;GH43_8;GH43_15;GH43_28;GH43_31;GH43_36;GH43_4;GH43_33;GH43_29;GH43_32;GH43_5;GH43_2;GH43_19;GH43_16;GH43_26;GH43_30;GH43_37;GH43_24;GH43_18;GH43_7;GH43_6;GH117;GH43_23;GH43_22;GH43_1;GH32;GH130;	0.720528	2.41e-07
POX_a01930	sugar transporter	0.511276	0.00588669
POX_a01931	CAZmyes CE17;	1.0966	0.0104705
POX_a01932	hypothetical protein	0.302604	0.037205
POX_b01935	hypothetical protein	-1.29442	0.0345548
POX_b01936	hypothetical protein	-2.02906	0.00371972
POX_b01937	hypothetical protein	-0.924639	8.03e-06
POX_b01938	hypothetical protein	1.07399	0.000457584
POX_b01942	hypothetical protein	-0.618185	0.000973047
POX_b01944	sugar transporter	3.84604	5.59e-21
POX_b01947	hypothetical protein	-0.390716	0.00809438
POX_b01953	hypothetical protein	-0.84329	2.08e-05
POX_b01956	Putative Squalene synthetase	-1.15536	5.99e-15
POX_b01958	hypothetical protein	-2.32608	0.000502801
POX_b01959	hypothetical protein	-0.433754	0.0120425
POX_b01961	hypothetical protein	0.510066	0.00014125
POX_b01964	hypothetical protein	0.665641	0.00189058
POX_b01969	transcription factor Zn2Cys6	-0.599647	0.00186907
POX_b01971	hypothetical protein	0.970448	0.00455834
POX_b01972	hypothetical protein	0.526559	0.0249353
POX_b01974	hypothetical protein	1.61339	2.09e-06
POX_b01979	hypothetical protein	-1.05466	3.3e-11
POX_b01982	hypothetical protein	-1.21332	6.48e-05
POX_b01986	hypothetical protein	1.43615	0.0429107
POX_b01989	hypothetical protein	-0.742122	1.89e-06
POX_b01990	hypothetical protein	1.06684	0.00162283
POX_b01991	hypothetical protein	1.00322	9.04e-07
POX_b01996	hypothetical protein	0.832339	0.0115372
POX_b01997	hypothetical protein	0.518394	1.03e-06
POX_b01998	hypothetical protein	0.26493	0.0458546
POX_b01999	hypothetical protein	-0.55096	0.00233843
POX_b02001	transcription factor Zn2Cys6	-0.333617	0.0439537
POX_b02002	hypothetical protein	-0.741916	5.47e-05
POX_b02003	hypothetical protein	0.302039	0.0285971
POX_b02006	hypothetical protein	1.96648	8.82e-06
POX_b02008	hypothetical protein	0.886786	9.74e-06
POX_b02012	hypothetical protein	0.372409	0.00297898
POX_b02014	hypothetical protein	1.28779	1.35e-05
POX_b02015	hypothetical protein	-0.952956	3.85e-11
POX_b02018	hypothetical protein	-0.642129	0.00201144
POX_b02019	hypothetical protein	0.358813	0.00699002
POX_b02021	hypothetical protein	0.598941	0.0108813
POX_b02023	hypothetical protein	0.54308	0.00453917
POX_b02032	hypothetical protein	1.03351	3.06e-10
POX_b02033	hypothetical protein	1.25968	1.01e-07
POX_b02035	hypothetical protein	-0.758367	5.65e-10
POX_b02040	hypothetical protein	-0.700023	0.00152818
POX_b02043	transcription factor Zn2Cys6	-0.535073	0.000155553
POX_b02047	hypothetical protein	-0.637724	0.00165107
POX_b02050	hypothetical protein	-0.379065	0.00738936
POX_b02051	hypothetical protein	-0.790972	1.43e-06
POX_b02052	hypothetical protein	0.633859	0.00154828
POX_b02060	hypothetical protein	1.0239	5.72e-05
POX_b02061	hypothetical protein	0.324351	0.0405012
POX_b02063	hypothetical protein	1.35546	0.000104903
POX_b02065	transcription factor Zn2Cys6	-0.631818	0.000353541
POX_b02068	hypothetical protein	0.294857	0.0237643
POX_b02069	hypothetical protein	2.25056	5.64e-12
POX_b02074	CAZmyes GT28;	0.588601	2.24e-05
POX_b02075	hypothetical protein	0.94386	3.77e-09
POX_b02076	CAZmyes CE1;CE7;	0.836284	1.55e-06
POX_b02077	transcription factor Zn2Cys6	0.642234	0.00453823
POX_b02080	hypothetical protein	0.999188	2.44e-07
POX_b02081	hypothetical protein	-1.00826	0.000245759
POX_b02086	CAZmyes GH89;	-0.446716	0.00248993
POX_b02088	hypothetical protein	0.394649	0.00098816
POX_b02090	hypothetical protein	1.06864	3.62e-09
POX_b02091	hypothetical protein	0.907899	9.9e-08
POX_b02093	meiotic recombination protein Dmc1, partial	-0.575122	0.02869
POX_b02094	hypothetical protein	0.597008	0.00173318
POX_b02100	hypothetical protein	-0.381998	0.00240628
POX_b02102	hypothetical protein	-0.411555	0.0038412
POX_b02104	CAZmyes GH47;	0.607144	0.000145658
POX_b02105	hypothetical protein	0.928927	7.11e-09
POX_b02106	hypothetical protein	-0.402915	0.0422935
POX_b02107	hypothetical protein	0.715133	9.9e-10
POX_b02108	hypothetical protein	1.40228	1.09e-10
POX_b02109	hypothetical protein	-0.470811	0.00125085
POX_b02111	hypothetical protein	-0.457615	0.00181817
POX_b02120	hypothetical protein	-0.642134	0.000735765
POX_b02122	oxysterol binding protein	-0.291543	0.0115806
POX_b02123	CAZmyes GT2_Glyco_tranf_2_3;GT2_Glycos_transf_2;GT21;	0.541182	9.6e-06
POX_b02127	hypothetical protein	-0.462372	0.0477267
POX_b02128	hypothetical protein	-0.630474	0.00154186
POX_b02131	hypothetical protein	0.622761	2.36e-07
POX_b02133	hypothetical protein	0.662738	4.48e-05
POX_b02135	hypothetical protein	-0.961544	6.83e-09
POX_b02137	hypothetical protein	-1.13036	6.85e-07
POX_b02139	hypothetical protein	-1.04014	1.15e-18
POX_b02144	hypothetical protein	-0.333386	0.0237953
POX_b02145	hypothetical protein	0.497247	1.65e-05
POX_b02146	hypothetical protein	-0.467336	0.00136308
POX_b02149	CAZmyes GT41;	-0.372843	0.0210365
POX_b02151	hypothetical protein	0.809748	7.08e-06
POX_b02154	hypothetical protein	0.582846	0.000555317
POX_b02155	hypothetical protein	0.31705	0.00269729
POX_b02156	hypothetical protein	0.732821	8.73e-05
POX_b02158	hypothetical protein	0.371675	0.019017
POX_b02159	hypothetical protein	0.645934	0.000268328
POX_b02160	sugar kinase	0.78431	2.11e-09
POX_b02166	hypothetical protein	0.379385	0.0295311
POX_b02167	hypothetical protein	0.487593	0.00174012
POX_b02177	hypothetical protein	0.393662	0.000359444
POX_b02178	hypothetical protein	-0.436363	0.00940746
POX_b02182	hypothetical protein	0.455737	0.0399092
POX_b02184	hypothetical protein	0.804891	2e-05
POX_b02185	hypothetical protein	-0.50761	0.00089674
POX_b02187	transcription factor Winged helix repressor DNA-binding	-0.409085	0.00397289
POX_b02194	hypothetical protein	0.74411	0.00753031
POX_b02195	hypothetical protein	0.502769	0.0351798
POX_b02200	hypothetical protein	0.781111	0.00068494
POX_b02201	hypothetical protein	-0.467046	0.000155937
POX_b02202	hypothetical protein	1.35335	1.82e-06
POX_b02204	hypothetical protein	-1.00824	1.89e-06
POX_b02207	Intron-binding protein aquarius	-0.297773	0.0366417
POX_b02211	transcription factor Homeobox	-1.60687	1.83e-06
POX_b02212	transcription factor Zn2Cys6	-0.752526	6.98e-06
POX_b02215	hypothetical protein	-1.84561	0.000197796
POX_b02218	hypothetical protein	0.771711	5.15e-05
POX_b02219	hypothetical protein	0.799388	2.56e-09
POX_b02222	hypothetical protein	0.919995	2.09e-05
POX_b02225	hypothetical protein	0.688915	3.47e-07
POX_b02226	hypothetical protein	-0.402066	0.00873872
POX_b02227	hypothetical protein	0.426818	0.0133889
POX_b02228	hypothetical protein	-0.618102	0.0140875
POX_b02233	hypothetical protein	1.06784	3.58e-10
POX_b02235	hypothetical protein	-0.522895	0.00210918
POX_b02236	CAZmyes GH154;	0.623747	0.00035291
POX_b02238	hypothetical protein	-0.514227	0.00150237
POX_b02239	CAZmyes GT2_Chitin_synth_1;GT2_Chitin_synth_2;GT2_Glyco_trans_2_3;	-0.520124	0.00206943
POX_b02240	hypothetical protein	-0.516367	0.00452507
POX_b02241	hypothetical protein	0.449424	0.0467865
POX_b02246	transcription factor Winged helix repressor DNA-binding	0.28678	0.0190253
POX_b02247	hypothetical protein	-0.411644	0.013745
POX_b02250	hypothetical protein	-0.914936	2.88e-07
POX_b02252	hypothetical protein	0.30881	0.0353134
POX_b02254	hypothetical protein	0.563152	8.29e-06
POX_b02256	hypothetical protein	0.582751	0.0278536
POX_b02260	hypothetical protein	-0.615666	0.00191894
POX_b02261	hypothetical protein	-0.37821	0.0487762
POX_b02271	hypothetical protein	0.256542	0.0499296
POX_b02274	hypothetical protein	-0.566832	0.0116261
POX_b02276	hypothetical protein	1.43468	7.48e-24
POX_b02277	hypothetical protein	0.942832	0.0125495
POX_b02280	hypothetical protein	-0.287088	0.0215901
POX_b02286	hypothetical protein	0.406637	0.0317951
POX_b02290	hypothetical protein	1.08927	5.41e-06
POX_b02293	hypothetical protein	0.518074	0.000242165
POX_b02294	hypothetical protein	0.837248	6.69e-08
POX_b02297	transcription factor Homeodomain-like	0.322591	0.0267695
POX_b02299	hypothetical protein	0.891925	1.2e-06
POX_b02302	hypothetical protein	-0.790537	0.000210851
POX_b02303	hypothetical protein	-0.594046	0.00257385
POX_b02304	Mevalonate kinase	-0.716647	0.00738937
POX_b02315	CAZmyes AA9;	-2.81766	1.83e-10
POX_b02316	hypothetical protein	0.426238	0.0356342
POX_b02317	hypothetical protein	0.648754	4.28e-05
POX_b02319	hypothetical protein	-0.324469	0.0459457
POX_b02320	hypothetical protein	-0.840477	2.27e-10
POX_b02321	transcription factor Zn2Cys6	-0.523904	0.000427464
POX_b02323	hypothetical protein	1.36428	5.22e-07
POX_b02324	hypothetical protein	-0.712725	4.62e-05
POX_b02331	hypothetical protein	-0.559217	5.56e-06
POX_b02332	hypothetical protein	0.483863	0.000430847
POX_b02334	hypothetical protein	-0.695551	5.19e-08
POX_b02335	hypothetical protein	-0.478977	0.00810649
POX_b02336	hypothetical protein	0.349223	0.0180735
POX_b02337	hypothetical protein	-0.708166	0.000202809
POX_b02339	Putative Elongation factor G	-0.859454	0.000100857
POX_b02343	hypothetical protein	0.875141	0.000100562
POX_b02346	hypothetical protein	0.580032	0.0115299
POX_b02347	Glutarate-semialdehyde dehydrogenase DavD	0.406329	0.0457433
POX_b02349	hypothetical protein	-0.817177	0.00221245
POX_b02353	hypothetical protein	-0.522871	0.00758892
POX_b02354	hypothetical protein	-1.0138	3.71e-08
POX_b02355	hypothetical protein	0.304173	0.0260961
POX_b02360	hypothetical protein	0.788621	0.00227665
POX_b02364	hypothetical protein	-0.775654	7.87e-06
POX_b02371	hypothetical protein	1.00186	0.00167169
POX_b02376	hypothetical protein	0.3966	0.0292858
POX_b02377	hypothetical protein	1.54401	8.77e-07
POX_b02378	hypothetical protein	0.270739	0.0122263
POX_b02385	hypothetical protein	-0.565895	0.00410862
POX_b02388	hypothetical protein	-0.4671	0.0036294
POX_b02392	hypothetical protein	-0.466458	0.0300561
POX_b02402	hypothetical protein	0.974193	0.000131144
POX_b02405	hypothetical protein	-0.566295	0.0015763
POX_b02410	hypothetical protein	-0.512748	0.00102636
POX_b02411	hypothetical protein	-0.950303	3.47e-05
POX_b02413	hypothetical protein	-2.20127	0.0145653
POX_b02414	hypothetical protein	0.754286	0.0132607
POX_b02415	hypothetical protein	-0.490851	0.00152203
POX_b02416	hypothetical protein	0.298954	0.0092066
POX_b02417	hypothetical protein	1.30087	9.12e-09
POX_b02418	CAZmyes GH15;CBM20;glucoamylase	-1.45636	1.03e-07
POX_b02423	hypothetical protein	2.15757	0.0202162
POX_b02424	hypothetical protein	-0.426842	0.00627783
POX_b02425	hypothetical protein	0.42756	0.0020867
POX_b02427	hypothetical protein	-1.17686	0.0231383
POX_b02428	hypothetical protein	1.39915	3.39e-12
POX_b02430	hypothetical protein	-0.840941	4.87e-05
POX_b02431	hypothetical protein	-0.327753	0.0335054
POX_b02433	hypothetical protein	-1.49419	0.000287433
POX_b02435	hypothetical protein	-1.29905	0.000270161
POX_b02436	hypothetical protein	-0.47477	0.0021863
POX_b02439	hypothetical protein	1.65471	0.0418545
POX_b02442	hypothetical protein	0.819699	6.48e-05
POX_b02443	CAZmyes AA6;	0.971863	0.000176419
POX_b02445	hypothetical protein	0.921798	1.91e-05
POX_b02450	CAZmyes AA2;	0.468012	0.000670047
POX_b02452	hypothetical protein	0.575331	0.000718429
POX_b02457	hypothetical protein	-0.611159	0.0115152
POX_b02461	transcription factor C2H2 zinc finger	-0.914903	1.2e-06
POX_b02462	hypothetical protein	0.761383	7.01e-06
POX_b02464	hypothetical protein	-0.52174	0.000520265
POX_b02466	Putative Lysine aminopeptidase ApsA	-0.330459	0.0115325
POX_b02469	hypothetical protein	-0.306504	0.0363212
POX_b02470	hypothetical protein	-1.02695	0.000195469
POX_b02473	hypothetical protein	0.564744	0.0218519
POX_b02477	CAZmyes AA3_1;	0.503419	0.0185173
POX_b02478	hypothetical protein	1.00092	0.000923293
POX_b02479	hypothetical protein	0.536998	0.00425191
POX_b02481	hypothetical protein	-1.9155	7.47e-11
POX_b02486	hypothetical protein	0.406777	0.0415245
POX_b02492	hypothetical protein	-1.13595	1.07e-07
POX_b02493	transcription factor Zn2Cys6	-0.612724	0.0382555
POX_b02494	hypothetical protein	-1.22258	2.85e-09
POX_b02498	hypothetical protein	0.310199	0.0205004
POX_b02511	CAZmyes CBM1;	1.65922	5.53e-07
POX_b02517	hypothetical protein	-0.540275	9.58e-05
POX_b02518	hypothetical protein	-0.409521	0.0404762
POX_b02520	hypothetical protein	0.368054	0.0467196
POX_b02524	hypothetical protein	0.612664	0.00344605
POX_b02527	hypothetical protein	-0.503553	0.006258
POX_b02528	hypothetical protein	0.701044	4.22e-05
POX_b02532	transcription factor Myb	-0.90844	0.00019092
POX_b02536	hypothetical protein	-0.679251	0.0450301
POX_b02538	hypothetical protein	-1.90515	0.000731024
POX_b02541	CAZmyes CE3;	-0.335288	0.0120352
POX_b02544	hypothetical protein	-0.474228	0.000884764
POX_b02546	hypothetical protein	-0.521431	2.12e-05
POX_b02555	hypothetical protein	0.843904	4.42e-05
POX_b02557	hypothetical protein	-0.486984	0.000457961
POX_b02558	hypothetical protein	2.47184	7.34e-15
POX_b02559	hypothetical protein	-0.352113	0.0240099
POX_b02562	hypothetical protein	-0.792072	5.1e-07
POX_b02563	transcription factor Zn2Cys6	-0.572208	0.0127436
POX_b02570	transcription factor C2H2 zinc finger	-0.294363	0.0190257
POX_b02571	hypothetical protein	0.759715	5.23e-05
POX_b02572	hypothetical protein	-0.86337	1.57e-08
POX_b02573	hypothetical protein	-0.620016	0.00856726
POX_b02575	hypothetical protein	-0.612204	3.74e-05
POX_b02577	hypothetical protein	1.0874	4.38e-08
POX_b02579	hypothetical protein	-0.921466	0.000172604
POX_b02584	hypothetical protein	0.877909	0.000793564
POX_b02593	hypothetical protein	0.592825	1.06e-05
POX_b02595	hypothetical protein	-0.697366	4.58e-05
POX_b02598	hypothetical protein	0.921601	0.00580481
POX_b02603	hypothetical protein	-1.05755	1.71e-10
POX_b02605	hypothetical protein	0.723818	4.4e-06
POX_b02606	hypothetical protein	-0.454578	0.00198858
POX_b02610	hypothetical protein	0.784674	9.6e-06
POX_b02612	hypothetical protein	-0.2977	0.015456
POX_b02613	hypothetical protein	1.17032	3.97e-11
POX_b02615	hypothetical protein	0.711252	2.55e-07
POX_b02617	hypothetical protein	-0.645078	3.66e-05
POX_b02618	hypothetical protein	-0.615345	0.000263318
POX_b02621	hypothetical protein	-0.395606	0.0320522
POX_b02623	hypothetical protein	-0.464979	0.0124159
POX_b02624	hypothetical protein	1.29268	5.46e-09
POX_b02626	hypothetical protein	0.509596	0.00420594
POX_b02627	hypothetical protein	0.980031	1.19e-07
POX_b02628	hypothetical protein	0.279404	0.0157316
POX_b02629	hypothetical protein	-0.640135	2.55e-07
POX_b02630	hypothetical protein	2.31462	3.53e-06
POX_b02631	hypothetical protein	2.60042	0.00413661
POX_b02632	hypothetical protein	1.87457	0.0237555
POX_b02634	hypothetical protein	0.496151	0.000248852
POX_b02637	hypothetical protein	1.9077	4.7e-20
POX_b02640	hypothetical protein	0.729134	0.0173575
POX_b02641	transcription factor Zn2Cys6	-0.31041	0.0157055
POX_b02643	hypothetical protein	-0.500931	0.00025327
POX_b02644	transcription factor Zn2Cys6	-0.614492	1.27e-05
POX_b02648	hypothetical protein	0.416886	4.82e-05
POX_b02649	hypothetical protein	0.325191	0.0171329
POX_b02651	hypothetical protein	-0.485873	0.000921535
POX_b02652	transcription factor Zinc finger	-0.493319	0.00177027
POX_b02653	hypothetical protein	-0.628827	0.00228249
POX_b02655	CAZmyes GH76;	0.451648	0.0171717
POX_b02662	hypothetical protein	0.465798	0.00239261
POX_b02663	hypothetical protein	-0.348179	0.0487224
POX_b02664	hypothetical protein	0.478596	0.0220854
POX_b02665	hypothetical protein	0.551578	0.00214812
POX_b02669	hypothetical protein	-0.933914	6.17e-07
POX_b02671	hypothetical protein	-0.392514	0.00335504
POX_b02673	hypothetical protein	0.686593	4.93e-05
POX_b02674	hypothetical protein	-0.651629	0.00030673
POX_b02675	hypothetical protein	0.466979	0.00150873
POX_b02676	CAZmyes CAZmyes GH16_19;GH16_18;GH16_21;GH16;GH16_27;GH16_20;GH16_3;GH16_5;GH16_6;GH16_25;GH16_23;GH16_8;GH16_22;GH16_24;CBM18;GH16_13;GH16_14;	-0.305858	0.0355292
POX_b02679	hypothetical protein	-0.967937	7.62e-09
POX_b02683	hypothetical protein	-0.568264	0.000199008
POX_b02688	hypothetical protein	0.359252	0.0110847
POX_b02689	Pre-mRNA-processing-splicing factor	-0.738656	1.17e-08
POX_b02690	transcription factor Myb	-0.482135	0.00285163
POX_b02694	hypothetical protein	0.655598	0.000707912
POX_b02701	CAZmyes CE1;CE7;	0.848237	0.000163922
POX_b02705	hypothetical protein	-1.15037	3.18e-05
POX_b02707	hypothetical protein	1.8837	3.64e-13
POX_b02710	hypothetical protein	-0.775827	2.03e-09
POX_b02712	hypothetical protein	0.652193	7.02e-06
POX_b02714	hypothetical protein	-1.09235	0.0496295
POX_b02716	hypothetical protein	0.806536	1.69e-10
POX_b02718	CAZmyes GH71;GH99;	0.371338	0.0307201
POX_b02720	hypothetical protein	-0.444099	0.00182037
POX_b02721	CMGC/SRPK protein kinase [Coccidioides immitis RS]	1.07551	0.00258321
POX_b02724	hypothetical protein	-0.42113	0.0110905
POX_b02726	hypothetical protein	0.743753	0.000173528
POX_b02729	hypothetical protein	-0.314626	0.0388404
POX_b02731	CAZmyes GH11;CBM60;CBM36;	-1.22459	0.0156583
POX_b02732	hypothetical protein	1.15004	1.76e-07
POX_b02738	hypothetical protein	0.401178	0.0069965
POX_b02740	transcription factor Zn2Cys6	-0.492482	0.000486714
POX_b02743	hypothetical protein	0.776814	3.04e-05
POX_b02745	hypothetical protein	-0.356121	0.0281876
POX_b02749	hypothetical protein	-0.880102	2.21e-06
POX_b02750	hypothetical protein	-0.558479	0.000114475
POX_b02751	hypothetical protein	-1.07551	2.39e-11
POX_b02752	Putative Pyruvate kinase	0.497718	1.09e-05
POX_b02755	hypothetical protein	-0.503599	0.000574618
POX_b02758	hypothetical protein	-0.377852	0.0136697
POX_b02760	hypothetical protein	0.360165	0.0421566
POX_b02761	hypothetical protein	-0.581591	0.00278381
POX_b02763	hypothetical protein	-1.14434	1.07e-12
POX_b02766	hypothetical protein	0.627448	0.00188627
POX_b02767	Putative Phosphotransferase family protein	-0.636212	0.0135734
POX_b02771	hypothetical protein	-0.887767	1.54e-09
POX_b02774	transcription factor Zn2Cys6	-0.333639	0.00819444
POX_b02776	transcription factor C2H2 zinc finger	-0.610017	0.0254917
POX_b02779	hypothetical protein	0.512121	0.0461426
POX_b02782	CAZmyes GH109;	0.856765	1.71e-05
POX_b02783	hypothetical protein	0.696284	0.00123679
POX_b02784	Putative Oxidoreductase	1.79826	1.83e-22
POX_b02785	CAZmyes GH150;	-1.16827	0.000747125
POX_b02786	hypothetical protein	0.39644	0.0039156
POX_b02788	hypothetical protein	-1.68525	3.48e-05
POX_b02790	hypothetical protein	-0.701066	0.00134138
POX_b02792	hypothetical protein	-1.86666	2e-06
POX_b02793	hypothetical protein	0.436881	0.00466963
POX_b02796	hypothetical protein	0.61797	5.57e-06
POX_b02800	hypothetical protein	0.331383	0.011127
POX_b02802	hypothetical protein	-1.44059	3.53e-05
POX_b02804	CAZmyes GT2_Glycos_transf_2;	-0.80262	0.00924693
POX_b02805	CAZmyes GT41;	-0.790778	0.000314402
POX_b02810	CAZmyes GT5;	1.34578	1.98e-22
POX_b02811	hypothetical protein	-0.507777	7.58e-05
POX_b02812	hypothetical protein	-0.370071	0.00655335
POX_b02814	hypothetical protein	-0.566527	0.00229042
POX_b02818	hypothetical protein	0.510354	0.00289693
POX_b02819	hypothetical protein	1.37696	0.00116818
POX_b02820	hypothetical protein	-0.88538	0.000161109
POX_b02824	hypothetical protein	0.635137	0.0265321
POX_b02825	hypothetical protein	-0.989005	3.87e-05
POX_b02826	hypothetical protein	-0.372263	0.00502037
POX_b02827	hypothetical protein	-0.355955	0.035496
POX_b02828	hypothetical protein	0.700846	3.84e-05
POX_b02831	hypothetical protein	0.459563	0.000355616
POX_b02834	hypothetical protein	-0.525466	0.00385164
POX_b02835	hypothetical protein	-0.65254	0.015479
POX_b02836	hypothetical protein	0.465807	0.00361826
POX_b02837	hypothetical protein	-0.303465	0.0473122
POX_b02839	hypothetical protein	0.514428	0.0151376
POX_b02840	hypothetical protein	0.790965	0.000365062
POX_b02844	hypothetical protein	0.701436	0.026632
POX_b02845	hypothetical protein	1.2402	0.00379488
POX_b02846	hypothetical protein	-0.511073	0.000187666
POX_b02847	hypothetical protein	-4.20977	8.51e-09
POX_b02848	hypothetical protein	1.35049	4.01e-11
POX_b02850	hypothetical protein	-0.62553	1.45e-06
POX_b02853	hypothetical protein	-0.879295	2.03e-05
POX_b02856	hypothetical protein	-1.22196	2.3e-07
POX_b02857	hypothetical protein	-0.913029	1.42e-11
POX_b02858	CAZmyes GH18;CBM50;CBM18;	-0.400807	0.0224236
POX_b02860	kinase-like domain-containing protein	-2.27281	0.000929499
POX_b02861	hypothetical protein	-0.407236	0.0429431
POX_b02864	transcription factor Zinc finger	0.606728	6.67e-05
POX_b02865	hypothetical protein	-0.704458	0.00687062
POX_b02868	hypothetical protein	-1.90953	1.68e-13
POX_b02871	hypothetical protein	-0.456521	0.00696301
POX_b02874	hypothetical protein	1.0831	3.07e-08
POX_b02875	hypothetical protein	1.40695	1.25e-10
POX_b02876	hypothetical protein	2.41561	2.75e-05
POX_b02877	hypothetical protein	-0.678636	0.000354633
POX_b02878	hypothetical protein	-0.43901	0.0029366
POX_b02881	transcription factor Zn2Cys6	0.533728	0.00277552
POX_b02885	hypothetical protein	-0.414413	0.045125
POX_b02886	hypothetical protein	-0.596989	0.0167909
POX_b02890	hypothetical protein	-1.82297	3.21e-07
POX_b02891	hypothetical protein	-0.625225	6.15e-05
POX_b02892	transcription factor Zn2Cys6	-0.382101	0.00765105
POX_b02895	Mid2-like cell wall stress sensor	0.484568	0.00165033
POX_b02896	hypothetical protein	1.05289	7.05e-14
POX_b02897	hypothetical protein	0.962006	0.000145497
POX_b02900	hypothetical protein	0.543974	1.11e-05
POX_b02903	hypothetical protein	-0.581551	0.0318446
POX_b02906	hypothetical protein	0.403299	0.0303696
POX_b02908	hypothetical protein	1.8249	5.96e-10
POX_b02909	hypothetical protein	-1.05336	2.34e-10
POX_b02912	hypothetical protein	0.526378	0.00480085
POX_b02913	hypothetical protein	1.13102	5.84e-12
POX_b02915	hypothetical protein	0.479056	0.0101066
POX_b02918	hypothetical protein	1.55799	9.59e-10
POX_b02923	hypothetical protein	-1.30919	1.3e-06
POX_b02924	hypothetical protein	2.99976	2.3e-08
POX_b02926	DNA mismatch repair protein msh-2	0.526117	0.00748295
POX_b02929	transcription factor C2H2 zinc finger	-0.430164	0.00517301
POX_b02933	hypothetical protein	0.590847	0.000932629
POX_b02934	hypothetical protein	-0.523179	0.0343207
POX_b02937	hypothetical protein	-0.328092	0.0137424
POX_b02938	hypothetical protein	0.619155	0.0245887
POX_b02939	hypothetical protein	-1.26042	8.34e-05
POX_b02940	hypothetical protein	-0.278552	0.0244071
POX_b02943	CAZmyes AA3;AA3_1;AA3_2;	0.316052	0.0333852
POX_b02945	hypothetical protein	1.2015	3.2e-10
POX_b02947	hypothetical protein	1.54342	2.36e-13
POX_b02952	hypothetical protein	-1.0848	2.76e-11
POX_b02956	hypothetical protein	-0.717988	2.05e-05
POX_b02961	hypothetical protein	0.389488	0.000656676
POX_b02964	Putative Nucleolar protein NOP56	-0.585145	0.00121447
POX_b02966	hypothetical protein	-0.371004	0.025791
POX_b02969	hypothetical protein	0.349519	0.0103917
POX_b02970	hypothetical protein	0.800534	5e-13
POX_b02971	Putative Serine hydroxymethyltransferase	0.797371	6.48e-11
POX_b02972	hypothetical protein	0.424304	0.0280293
POX_b02974	hypothetical protein	1.0592	0.00228207
POX_b02976	hypothetical protein	-0.421729	0.00512767
POX_b02980	hypothetical protein	1.21074	9.42e-07
POX_b02981	hypothetical protein	0.625622	0.00638556
POX_b02983	hypothetical protein	0.579436	0.0241483
POX_b02984	hypothetical protein	-0.761933	0.0100388
POX_b02985	hypothetical protein	-1.26288	8.58e-06
POX_b02988	CAZmyes CE9;	-1.78327	3.13e-07
POX_b02990	hypothetical protein	0.920425	0.00101843
POX_b02995	hypothetical protein	0.703552	0.0020231
POX_b02996	hypothetical protein	-1.78103	1.93e-15
POX_b02997	hypothetical protein	-0.767503	0.00249771
POX_b03004	transcription factor Zn2Cys6	-0.350039	0.0459031
POX_b03005	hypothetical protein	1.53668	0.0466734
POX_b03008	hypothetical protein	-0.545325	0.0191516
POX_b03014	hypothetical protein	0.509831	0.0018677
POX_b03015	hypothetical protein	-0.650055	1.58e-06
POX_b03017	hypothetical protein	2.29097	3.24e-42
POX_b03026	hypothetical protein	-0.585983	0.0011776
POX_b03029	hypothetical protein	-1.16341	1.1e-05
POX_b03030	hypothetical protein	0.75344	0.000213724
POX_b03031	hypothetical protein	4.13659	2.5e-13
POX_b03032	CAZmyes GH18;	0.490194	0.00118695
POX_b03034	transcription factor C2H2 zinc finger	-0.422269	0.000567977
POX_b03036	CAZmyes GH109;	0.600403	0.0184306
POX_b03037	hypothetical protein	-0.291166	0.0149929
POX_b03039	hypothetical protein	-0.620222	5e-07
POX_b03040	hypothetical protein	1.13272	4.64e-07
POX_b03041	hypothetical protein	0.671805	0.000316914
POX_b03044	hypothetical protein	-1.0695	0.0279947
POX_b03048	transcription factor Grainyhead/CP2	-0.918245	2.75e-10
POX_b03051	hypothetical protein	0.452879	0.000986929
POX_b03054	hypothetical protein	-0.869548	0.00302206
POX_b03055	hypothetical protein	-0.320922	0.045315
POX_b03057	hypothetical protein	-0.410532	0.00455282
POX_b03058	hypothetical protein	-0.338072	0.0115299
POX_b03061	hypothetical protein	-0.24419	0.013211
POX_b03062	hypothetical protein	0.314174	0.032593
POX_b03063	hypothetical protein	-0.348238	0.0138119
POX_b03067	hypothetical protein	-0.388989	0.0416432
POX_b03068	transcription factor Bromodomain	-0.414934	0.00147318
POX_b03070	hypothetical protein	1.4135	3.31e-15
POX_b03072	CAZmyes GH1;GH5;GH5_19;	0.338786	0.0280988
POX_b03073	CAZmyes GH95;GH139;GH78;	-0.540817	0.0499573
POX_b03075	Autoinducer 2 sensor kinase/phosphatase LuxQ	-0.51425	0.00165888
POX_b03076	hypothetical protein	-0.745719	2.16e-06
POX_b03078	hypothetical protein	-1.23759	2.55e-06
POX_b03079	hypothetical protein	0.326697	0.034517
POX_b03080	hypothetical protein	-0.639927	0.000350305
POX_b03081	hypothetical protein	-0.508305	0.000418224
POX_b03082	hypothetical protein	-0.792245	2.99e-08
POX_b03083	CAZmyes GH4;	1.49553	0.000250719
POX_b03087	hypothetical protein	-0.91045	5.27e-09
POX_b03089	hypothetical protein	0.340484	0.0349935
POX_b03095	hypothetical protein	1.57445	9.39e-13
POX_b03096	hypothetical protein	0.706889	0.000117603
POX_b03097	hypothetical protein	1.30787	7.78e-14
POX_b03098	hypothetical protein	-0.486635	0.00609005
POX_b03102	hypothetical protein	-0.760719	0.0207172
POX_b03104	hypothetical protein	-0.666827	0.0109046
POX_b03106	CAZmyes AA3;AA3_1;AA3_2;	-0.550658	0.0228331
POX_b03107	sugar transporter	-0.846608	0.000974503
POX_b03110	hypothetical protein	1.72956	8.8e-08
POX_b03111	hypothetical protein	0.525366	0.000357225
POX_b03112	hypothetical protein	0.395746	0.00750161
POX_b03114	CAZmyes GH3;	0.742698	1.1e-08
POX_b03118	hypothetical protein	1.69485	1.44e-05
POX_b03119	hypothetical protein	-0.641706	0.00058265
POX_b03121	hypothetical protein	-0.412346	0.0116753
POX_b03122	hypothetical protein	0.514592	0.00510526
POX_b03125	hypothetical protein	0.366143	0.00660844
POX_b03126	CAZmyes dockerin;	-0.662622	0.0283201
POX_b03134	hypothetical protein	1.15756	5.26e-06
POX_b03135	hypothetical protein	-0.54075	2.22e-05
POX_b03139	hypothetical protein	0.613796	0.00317092
POX_b03140	hypothetical protein	0.709243	3.16e-05
POX_b03141	hypothetical protein	1.44042	2.91e-06
POX_b03146	hypothetical protein	1.90782	1.71e-05
POX_b03147	hypothetical protein	0.334202	0.0217181
POX_b03148	hypothetical protein	0.303153	0.0287684
POX_b03150	hypothetical protein	-0.728256	7.22e-05
POX_b03151	hypothetical protein	-0.674697	0.000610938
POX_b03153	hypothetical protein	0.537361	0.00677593
POX_b03154	hypothetical protein	0.790513	3.29e-08
POX_b03158	hypothetical protein	-0.292428	0.0200576
POX_b03159	hypothetical protein	0.556992	0.0012036
POX_b03160	hypothetical protein	0.855053	1.99e-07
POX_b03163	transcription factor AT-rich interaction region	-0.516814	0.00693419
POX_b03164	transcription factor AT-rich interaction region	-0.626265	2.74e-05
POX_b03166	hypothetical protein	-0.741957	0.000273753
POX_b03168	hypothetical protein	0.568512	0.00605738
POX_b03169	hypothetical protein	0.262549	0.0427024
POX_b03170	hypothetical protein	0.384759	0.0128824
POX_b03172	hypothetical protein	-0.62762	0.0024993
POX_b03175	hypothetical protein	-0.34061	0.0162793
POX_b03176	hypothetical protein	1.01375	0.00182659
POX_b03177	hypothetical protein	-0.449339	0.00281633
POX_b03180	hypothetical protein	0.436028	0.00156927
POX_b03181	hypothetical protein	-0.559444	0.00798032
POX_b03182	hypothetical protein	-0.302446	0.0400944
POX_b03183	hypothetical protein	-0.391017	0.0108599
POX_b03186	hypothetical protein	-0.514825	0.00312063
POX_b03187	hypothetical protein	-1.56582	0.00284034
POX_b03188	hypothetical protein	-0.520344	0.0104752
POX_b03189	hypothetical protein	0.444114	0.00252044
POX_b03192	hypothetical protein	0.604984	0.00202656
POX_b03193	hypothetical protein	-1.01261	2.17e-08
POX_b03194	transcription factor Zn2Cys6	-1.09737	0.00116921
POX_b03195	hypothetical protein	-0.761626	6.69e-06
POX_b03196	hypothetical protein	-0.761044	3.68e-05
POX_b03202	hypothetical protein	-0.322723	0.0351587
POX_b03204	hypothetical protein	0.65162	0.000467359
POX_b03207	hypothetical protein	0.304324	0.0382815
POX_b03210	hypothetical protein	-0.385436	0.0264804
POX_b03211	hypothetical protein	-0.266219	0.0208406
POX_b03212	transcription factor CCR4-Not complex component	-0.688429	1.6e-05
POX_b03213	tubulin-tyrosine ligase family protein	0.257213	0.0409436
POX_b03215	hypothetical protein	0.524187	0.0456874
POX_b03218	hypothetical protein	-0.839232	0.000149093
POX_b03219	hypothetical protein	-0.741806	1.67e-06
POX_b03221	hypothetical protein	-0.716479	1.09e-05
POX_b03223	hypothetical protein	-1.30473	9.28e-06
POX_b03225	hypothetical protein	1.16301	1.12e-06
POX_b03227	hypothetical protein	-0.350597	0.019295
POX_b03228	CAZmyes AA3;AA3_2;AA3_1;	0.586831	0.000186179
POX_b03230	hypothetical protein	0.728795	2.75e-05
POX_b03232	hypothetical protein	-0.828537	0.000152968
POX_b03234	hypothetical protein	-0.613377	0.000448286
POX_b03235	hypothetical protein	-0.382342	0.0324659
POX_b03236	hypothetical protein	-0.584588	0.000676292
POX_b03237	transcription factor Winged helix repressor DNA-binding;Fork head transcription factor	-0.535587	0.0045022
POX_b03240	hypothetical protein	-0.739356	2.44e-05
POX_b03242	hypothetical protein	-0.580875	0.0237752
POX_b03243	CAZmyes GH13_22;GT5;GH13;GH13_1;GH13_20;GT4;GH13_19;GH13_2;GH13_41;GH13_16;GH13_10;GH13_42;GH13_36;GH13_12;GH13_40;GH13_37;GH13_31;GH13_23;GH13_29;GH13_14;GH13_21;GH13_39;GH13_13;GH13_30;GH13_17;GH13_35;GH13_9;	-0.599611	0.000410766
POX_b03247	hypothetical protein	0.544273	0.00660923
POX_b03250	CAZmyes AA3_1;AA3;AA8;AA3_2;	1.09072	0.000124103
POX_b03253	hypothetical protein	-0.83322	0.0139652
POX_b03258	hypothetical protein	-0.904183	3.81e-10
POX_b03259	hypothetical protein	0.625177	1.49e-06
POX_b03263	hypothetical protein	1.68112	2.42e-14
POX_b03264	hypothetical protein	1.09951	2.21e-07
POX_b03266	hypothetical protein	0.394015	0.00512881
POX_b03270	sugar transporter	-0.703593	0.0170811
POX_b03271	hypothetical protein	-0.698954	0.000457472
POX_b03274	hypothetical protein	1.39012	4.2e-09
POX_b03278	hypothetical protein	0.738122	3.54e-06
POX_b03280	hypothetical protein	-0.737004	8.33e-08
POX_b03282	hypothetical protein	-0.963672	0.000251209
POX_b03283	hypothetical protein	-0.649751	0.00201641
POX_b03284	CAZmyes GT62;	-0.895274	0.000212395
POX_b03294	hypothetical protein	0.812871	1.63e-07
POX_b03297	hypothetical protein	0.543431	0.00238567
POX_b03298	hypothetical protein	0.542633	0.0286239
POX_b03302	transcription factor Zn2Cys6	0.398611	0.00403779
POX_b03304	hypothetical protein	0.942125	3.98e-12
POX_b03307	hypothetical protein	-0.478228	0.000500128
POX_b03308	hypothetical protein	-0.878251	0.0240923
POX_b03309	CAZmyes GH72;GH5;GH157;GH158;GH5_13;GH2;GH128;GH5_4;GH5_46;GH5_19;	0.33523	0.00222049
POX_b03311	hypothetical protein	-2.02049	1.02e-07
POX_b03313	hypothetical protein	3.75245	5.17e-37
POX_b03315	hypothetical protein	1.01415	0.000737568
POX_b03316	hypothetical protein	-0.704181	0.0131338
POX_b03319	hypothetical protein	-0.313836	0.0397834
POX_b03320	hypothetical protein	-0.649187	0.000106622
POX_b03321	CAZmyes AA3;	1.29751	1.12e-13
POX_b03322	hypothetical protein	1.07993	1.81e-07
POX_b03325	hypothetical protein	-0.482533	0.016476
POX_b03330	hypothetical protein	-1.0317	0.00016596
POX_b03333	hypothetical protein	-0.441812	0.011938
POX_b03334	hypothetical protein	-0.88239	0.00119589
POX_b03335	hypothetical protein	0.977632	0.000346444
POX_b03336	hypothetical protein	-0.934553	0.000664354
POX_b03337	hypothetical protein	-0.799706	0.0354389
POX_b03338	hypothetical protein	1.02008	1.02e-12
POX_b03339	transcription factor Zn2Cys6	-0.747194	0.00154202
POX_b03340	hypothetical protein	0.366231	0.0227315
POX_b03341	hypothetical protein	-0.703475	0.00201386
POX_b03347	hypothetical protein	-0.503652	0.000127789
POX_b03350	hypothetical protein	-0.751077	2.63e-09
POX_b03351	hypothetical protein	-0.426495	0.000650566
POX_b03352	hypothetical protein	-0.768351	0.0396181
POX_b03356	hypothetical protein	-0.500777	0.00014099
POX_b03358	hypothetical protein	0.634441	0.000701134
POX_b03360	hypothetical protein	1.75722	3.52e-08
POX_b03361	hypothetical protein	-0.989355	0.0203033
POX_b03362	hypothetical protein	3.16516	1.58e-24
POX_b03367	hypothetical protein	0.925036	0.000440453
POX_b03372	hypothetical protein	-0.610108	0.0035822
POX_b03377	hypothetical protein	0.908819	0.0201432
POX_b03378	hypothetical protein	-0.59613	0.012096
POX_b03380	hypothetical protein	1.42435	8.38e-09
POX_b03381	hypothetical protein	1.52774	3.8e-06
POX_b03385	CAZmyes AA7;	0.470473	0.0371851
POX_b03388	hypothetical protein	-0.639526	0.0339912
POX_b03392	hypothetical protein	0.326329	0.0214127
POX_b03397	transcription factor Zn2Cys6	-0.57538	0.0142557
POX_b03401	hypothetical protein	0.695602	1.19e-10
POX_b03402	hypothetical protein	-1.07218	0.0157323
POX_b03403	hypothetical protein	-0.449126	0.0101367
POX_b03405	Ribosome assembly protein 4	-0.808618	0.00117223
POX_b03406	hypothetical protein	4.01685	1.01e-32
POX_b03417	hypothetical protein	0.593387	0.00264572
POX_b03418	hypothetical protein	0.677474	7.87e-06
POX_b03419	hypothetical protein	2.2573	1.36e-24
POX_b03420	hypothetical protein	0.701514	6.58e-05
POX_b03421	transcription factor Zn2Cys6	-0.341023	0.0141643
POX_b03422	hypothetical protein	0.456045	0.0450497
POX_b03427	CAZmyes CE1;	0.745033	1.99e-05
POX_b03431	hypothetical protein	-0.945882	0.000283703
POX_b03432	hypothetical protein	0.394537	0.00216459
POX_b03434	hypothetical protein	0.435646	0.000429617
POX_b03436	CAZmyes GH93;GH33;GH74;GH159;GH32;	1.45121	7.09e-08
POX_b03437	hypothetical protein	1.28919	1.09e-09
POX_b03440	hypothetical protein	-0.740118	0.000442185
POX_b03445	hypothetical protein	0.804483	3.43e-06
POX_b03450	hypothetical protein	-2.67037	0.000764889
POX_b03455	hypothetical protein	0.623508	2.06e-06
POX_b03456	CAZmyes GH76;	-0.296598	0.0048628
POX_b03459	hypothetical protein	0.748912	1.26e-05
POX_b03461	hypothetical protein	0.641447	0.0167234
POX_b03465	hypothetical protein	-0.768744	0.00103438
POX_b03466	hypothetical protein	-1.0035	0.000899087
POX_b03467	transcription factor Zn2Cys6	-0.597704	2.67e-05
POX_b03470	hypothetical protein	0.54516	0.00027102
POX_b03475	hypothetical protein	1.18956	0.00225907
POX_b03476	hypothetical protein	-1.56781	0.00214628
POX_c03483	hypothetical protein	-1.01501	0.000199899
POX_c03484	hypothetical protein	-1.88138	1.28e-15
POX_c03485	hypothetical protein	-0.679577	0.00017693
POX_c03486	hypothetical protein	-1.36456	1.84e-07
POX_c03487	sugar transporter	-1.14094	7.48e-14
POX_c03489	CAZmyes AA7;	-1.04066	4.46e-07
POX_c03490	CAZmyes GH30_7;GH30;GH30_3;GH30_4;GH30_8;GH30_6;GH30_1;GH30_2;CBM1;GH30_9;	-3.47062	5.78e-15
POX_c03492	CAZmyes GH62;CBM1;GH43;GH43_20;GH43_19;GH43_18;	-0.855999	0.000858285
POX_c03493	hypothetical protein	-0.641059	0.00216316
POX_c03497	hypothetical protein	-1.07238	0.00575698
POX_c03498	hypothetical protein	-1.84323	6.72e-09
POX_c03499	hypothetical protein	-0.509139	0.000195139
POX_c03501	hypothetical protein	0.87567	2.66e-07
POX_c03502	CAZmyes AA3_1;AA3;AA3_2;AA8;AA3_3;AA3_4;	-0.457928	0.00337101
POX_c03505	hypothetical protein	1.01368	6e-05
POX_c03508	hypothetical protein	0.897478	0.00372313
POX_c03509	CAZmyes GT4;GT5;	0.728527	4.16e-05
POX_c03510	hypothetical protein	-0.47172	0.0485947
POX_c03511	hypothetical protein	-1.06312	0.00287695
POX_c03516	hypothetical protein	0.340299	0.0371874
POX_c03519	CAZmyes GT4;GT5;GT3;	-0.346331	0.014217
POX_c03520	hypothetical protein	-1.42979	2.6e-05
POX_c03521	CAZmyes GH3;	1.06651	4.27e-06
POX_c03525	hypothetical protein	0.410473	5.46e-05
POX_c03526	hypothetical protein	-0.445119	0.000756285
POX_c03529	hypothetical protein	0.959158	4.57e-12
POX_c03530	hypothetical protein	3.72497	0.0282301
POX_c03539	hypothetical protein	-0.66104	0.00101336
POX_c03543	hypothetical protein	-0.446512	0.0028715
POX_c03544	hypothetical protein	-0.641084	0.0339779
POX_c03546	hypothetical protein	-2.04081	1.11e-09
POX_c03547	CAZmyes GH35;CBM67;	0.973021	1.35e-07
POX_c03551	hypothetical protein	0.780671	0.00114693
POX_c03552	hypothetical protein	2.54235	0.00234118
POX_c03553	hypothetical protein	1.53479	0.00201363
POX_c03556	hypothetical protein	-0.582749	0.000198295
POX_c03561	hypothetical protein	0.734229	7.47e-05
POX_c03562	hypothetical protein	1.06941	3.18e-09
POX_c03565	hypothetical protein	1.77643	0.0295463
POX_c03566	hypothetical protein	-0.44191	0.0403323
POX_c03570	hypothetical protein	0.77958	0.00033231
POX_c03571	hypothetical protein	0.75443	0.000340134
POX_c03572	hypothetical protein	1.42136	1.45e-05
POX_c03573	hypothetical protein	2.18729	8.83e-11
POX_c03575	hypothetical protein	0.52566	5.02e-05
POX_c03576	hypothetical protein	0.545095	1.92e-05
POX_c03577	hypothetical protein	0.302482	0.0211839
POX_c03584	hypothetical protein	3.15639	3.25e-34
POX_c03591	hypothetical protein	-0.768397	0.0448493
POX_c03592	CAZmyes GT35;	0.484518	0.00460978
POX_c03595	G protein alpha subunit III	-0.522332	0.000601589
POX_c03601	hypothetical protein	-0.612561	0.00327472
POX_c03606	transcription factor C2H2 zinc finger	-1.2658	1.04e-05
POX_c03608	hypothetical protein	-0.853664	0.00298146
POX_c03610	hypothetical protein	0.451774	0.00430482
POX_c03611	hypothetical protein	-0.40814	0.00111746
POX_c03612	hypothetical protein	-0.701576	0.00130212
POX_c03614	hypothetical protein	1.55855	0.00113521
POX_c03616	putative G protein complex alpha subunit	-0.431103	0.001447
POX_c03618	hypothetical protein	-0.621175	4.57e-05
POX_c03619	hypothetical protein	-0.599674	0.00418514
POX_c03621	hypothetical protein	-0.506123	0.0419403
POX_c03624	hypothetical protein	-0.495073	0.00221173
POX_c03625	hypothetical protein	-1.21148	2.06e-06
POX_c03627	hypothetical protein	-0.718626	0.0231228
POX_c03633	CAZmyes GT41;	0.299903	0.0480093
POX_c03636	hypothetical protein	-0.339868	0.0398928
POX_c03641	hypothetical protein	0.987182	4.55e-06
POX_c03642	CAZmyes GT26;	0.783079	0.0294844
POX_c03644	hypothetical protein	0.604531	1.51e-07
POX_c03651	hypothetical protein	0.902224	4.32e-08
POX_c03652	hypothetical protein	0.488389	9.3e-05
POX_c03657	hypothetical protein	2.20118	0.0413672
POX_c03658	hypothetical protein	-0.32007	0.00614607
POX_c03662	hypothetical protein	0.404024	0.00278563
POX_c03663	hypothetical protein	0.556442	2.44e-06
POX_c03664	hypothetical protein	1.16101	1.45e-12
POX_c03665	putative transketolase	0.432275	0.00621419
POX_c03666	hypothetical protein	1.69944	0.0030754
POX_c03668	transcription factor Zn2Cys6	0.869175	4.45e-06
POX_c03669	hypothetical protein	0.740672	2.68e-08
POX_c03670	hypothetical protein	0.573488	0.0265337
POX_c03674	hypothetical protein	1.32329	0.000192871
POX_c03677	hypothetical protein	-0.672282	0.000183827
POX_c03678	hypothetical protein	-0.309783	0.0446437
POX_c03679	hypothetical protein	0.433559	0.0103
POX_c03680	hypothetical protein	-1.07928	2.67e-09
POX_c03681	hypothetical protein	-0.2962	0.0420701
POX_c03683	hypothetical protein	1.34866	4.71e-05
POX_c03684	hypothetical protein	-0.570536	0.0010578
POX_c03690	hypothetical protein	0.360918	0.0116508
POX_c03691	hypothetical protein	-0.64827	0.000759428
POX_c03693	hypothetical protein	0.458459	0.0267051
POX_c03694	hypothetical protein	-0.480512	0.0394697
POX_c03695	hypothetical protein	-0.755141	0.0068593
POX_c03697	transcription factor C2H2 zinc finger	-0.976103	0.00230278
POX_c03698	hypothetical protein	-0.672047	0.000545522
POX_c03699	histone H4 [Helicocarpus griseus UAMH5409]	0.362789	0.0202236
POX_c03702	MFS-type transporter	-2.46452	0.00056592
POX_c03703	hypothetical protein	-0.860577	0.00828044
POX_c03705	hypothetical protein	2.00899	0.0235526
POX_c03707	hypothetical protein	-1.21869	0.000481372
POX_c03708	hypothetical protein	-0.446691	0.0309027
POX_c03709	hypothetical protein	-1.22785	4.49e-07
POX_c03711	hypothetical protein	-0.636506	1.15e-05
POX_c03712	hypothetical protein	0.550022	0.000659449
POX_c03714	CAZmyes GH132;	-1.65041	4.91e-18
POX_c03715	hypothetical protein	1.51483	3.53e-07
POX_c03717	transcription factor Negative transcriptional regulator	0.564027	0.0001527
POX_c03724	hypothetical protein	-0.693241	0.000200498
POX_c03726	hypothetical protein	0.629819	0.000527707
POX_c03728	hypothetical protein	1.05555	1.14e-05
POX_c03732	hypothetical protein	0.322235	0.0482694
POX_c03733	hypothetical protein	1.35504	6.29e-09
POX_c03736	hypothetical protein	-0.729931	0.0285218
POX_c03738	hypothetical protein	-0.363769	0.0263193
POX_c03740	CAZmyes GH51;CBM22;	-1.77993	0.00334738
POX_c03745	CAZmyes GH35;GH2;GH5;GH5_29;GH5_12;CBM37;GH5_28;	0.960239	5.57e-09
POX_c03749	hypothetical protein	-0.509083	0.00965207
POX_c03750	hypothetical protein	0.855693	5.4e-05
POX_c03755	Hydroxyquinol 1,2-dioxygenase	0.455037	0.00824334
POX_c03756	hypothetical protein	-0.279513	0.0280907
POX_c03757	hypothetical protein	0.523831	0.000981268
POX_c03758	ABC transporter CDR4	-1.53225	6.97e-08
POX_c03764	hypothetical protein	0.46762	0.00147985
POX_c03765	hypothetical protein	0.865361	3.81e-06
POX_c03766	Ribosomal protein L22/L17	0.575512	5.88e-07
POX_c03767	hypothetical protein	1.82787	4.97e-18
POX_c03774	hypothetical protein	0.771714	5.93e-07
POX_c03777	hypothetical protein	-0.472855	0.019881
POX_c03778	hypothetical protein	1.6676	0.0106257
POX_c03779	hypothetical protein	0.327017	0.0451631
POX_c03783	hypothetical protein	0.78914	1.76e-05
POX_c03786	hypothetical protein	1.23676	8.75e-15
POX_c03787	hypothetical protein	0.796284	2.88e-07
POX_c03788	hypothetical protein	0.672716	1.29e-05
POX_c03789	hypothetical protein	1.04704	1.53e-11
POX_c03790	hypothetical protein	-0.829648	0.000110812
POX_c03791	hypothetical protein	-1.03915	0.000101244
POX_c03793	hypothetical protein	0.449434	0.0189773
POX_c03795	CAZmyes GT41;	0.739963	0.0115753
POX_c03796	hypothetical protein	-1.32246	0.0216059
POX_c03797	hypothetical protein	-0.490328	0.0286157
POX_c03799	hypothetical protein	-0.899485	0.00288736
POX_c03802	hypothetical protein	1.18735	5.59e-05
POX_c03803	hypothetical protein	-1.10533	1.27e-09
POX_c03805	hypothetical protein	-0.251955	0.0406812
POX_c03807	hypothetical protein	1.79539	3.5e-24
POX_c03810	hypothetical protein	1.34249	7.12e-05
POX_c03812	hypothetical protein	-1.19906	0.0123011
POX_c03818	hypothetical protein	-0.788634	0.000274054
POX_c03819	hypothetical protein	0.514493	0.00181725
POX_c03820	hypothetical protein	0.811096	6.34e-07
POX_c03822	hypothetical protein	-0.670132	0.0263062
POX_c03825	hypothetical protein	-0.428399	0.00126304
POX_c03831	hypothetical protein	1.6842	1.5e-18
POX_c03833	hypothetical protein	0.485034	0.000252606
POX_c03834	hypothetical protein	0.664119	0.00014472
POX_c03837	hypothetical protein	-0.801131	5.18e-09
POX_c03844	hypothetical protein	-1.57747	0.00924165
POX_c03848	hypothetical protein	-0.363306	0.0376996
POX_c03849	hypothetical protein	-0.490911	0.02469
POX_c03850	hypothetical protein	-0.447717	0.00156037
POX_c03851	hypothetical protein	0.549699	0.000281831
POX_c03853	CAZmyes GH31;α-glucosidase；α-glucosidase	0.291368	0.0374734
POX_c03855	hypothetical protein	0.394476	0.0104821
POX_c03859	protein sda1	0.454669	0.000140112
POX_c03864	hypothetical protein	1.30596	7.74e-43
POX_c03866	hypothetical protein	-0.685105	0.0002441
POX_c03867	hypothetical protein	0.54655	0.0122729
POX_c03868	hypothetical protein	-1.76137	0.0024712
POX_c03869	hypothetical protein	-0.778673	3.93e-06
POX_c03872	hypothetical protein	2.11893	6.43e-17
POX_c03877	hypothetical protein	0.908038	1.62e-06
POX_c03878	hypothetical protein	0.536816	0.00016644
POX_c03879	hypothetical protein	0.516876	0.00497278
POX_c03881	hypothetical protein	0.720734	0.000236358
POX_c03885	transcription factor Zn2Cys6	-0.803677	9.82e-06
POX_c03886	hypothetical protein	0.888259	3.47e-07
POX_c03888	hypothetical protein	-1.10012	0.000560113
POX_c03889	hypothetical protein	0.519204	0.000758647
POX_c03893	hypothetical protein	-0.28646	0.0302408
POX_c03896	hypothetical protein	2.09481	0.0145052
POX_c03897	CAZmyes CE1;	0.406782	0.00195516
POX_c03898	hypothetical protein	0.725942	8.41e-06
POX_c03899	transcription factor Zn2Cys6	-0.698523	5.02e-08
POX_c03900	hypothetical protein	-0.841767	1.75e-05
POX_c03904	hypothetical protein	-0.670139	0.00506072
POX_c03907	hypothetical protein	0.767676	8.59e-08
POX_c03912	hypothetical protein	-0.495819	0.00797844
POX_c03915	transcription factor Zn2Cys6	-0.498273	0.00711274
POX_c03918	hypothetical protein	-1.07848	0.0078697
POX_c03921	hypothetical protein	0.489737	0.000309478
POX_c03926	hypothetical protein	0.593302	0.00331369
POX_c03930	hypothetical protein	0.890839	1.66e-07
POX_c03931	hypothetical protein	0.50392	0.0149433
POX_c03932	hypothetical protein	-0.476253	0.011112
POX_c03933	hypothetical protein	-0.34112	0.0323456
POX_c03938	hypothetical protein	-0.506266	0.0251603
POX_c03940	transcription factor Zn2Cys6	-0.552582	0.00432005
POX_c03944	hypothetical protein	-0.342502	0.0075777
POX_c03945	hypothetical protein	0.436632	0.00163973
POX_c03946	hypothetical protein	3.06126	8.46e-28
POX_c03948	hypothetical protein	0.353937	0.0120832
POX_c03949	hypothetical protein	0.501839	0.000656608
POX_c03950	CAZmyes GH5_5;GH5;GH5_4;GH5_25;GH5_8;GH5_39;GH5_22;GH5_46;CBM1;GH5_1;GH5_2;GH5_37;GH5_47;GH5_40;GH5_54;GH5_36;GH5_52;GH5_38;GH5_27;GH5_14;	0.95134	0.000263023
POX_c03953	hypothetical protein	-2.42802	1.16e-15
POX_c03958	Importin subunit beta-2	-0.468933	0.00247242
POX_c03960	hypothetical protein	-0.366521	0.0223302
POX_c03961	hypothetical protein	-0.358465	0.0112094
POX_c03963	hypothetical protein	-0.466789	0.000188817
POX_c03965	transcription factor Zn2Cys6	-1.17209	7.8e-11
POX_c03966	hypothetical protein	-0.553923	0.00927983
POX_c03971	hypothetical protein	0.876075	5.9e-05
POX_c03973	transcription factor Zn2Cys6	-0.883841	0.00619069
POX_c03975	hypothetical protein	0.843214	1.48e-05
POX_c03976	hypothetical protein	0.29776	0.0179551
POX_c03980	transcription factor bZIP	-0.947165	0.00012016
POX_c03986	hypothetical protein	-0.419592	0.00423248
POX_c03987	hypothetical protein	0.516965	0.00589488
POX_c03988	hypothetical protein	-0.961941	0.000552812
POX_c03991	transcription factor Zn2Cys6	-0.52349	0.0248323
POX_c03993	sugar transporter	0.779389	0.00657956
POX_c03994	hypothetical protein	0.605387	0.000976347
POX_c03997	CAZmyes AA3;AA3_1;AA8;AA3_2;	0.541733	0.00155681
POX_c04001	hypothetical protein	1.797	4.51e-07
POX_c04004	hypothetical protein	-0.897765	1.49e-12
POX_c04007	hypothetical protein	0.530601	1.78e-06
POX_c04008	hypothetical protein	0.416348	0.00167857
POX_c04012	hypothetical protein	0.803742	0.0103611
POX_c04022	Putative DNA-directed RNA polymerase (Fragment)	-0.439557	0.00155638
POX_c04023	hypothetical protein	0.588726	0.00751781
POX_c04024	hypothetical protein	-0.643942	0.00014597
POX_c04025	hypothetical protein	-0.348644	0.0134401
POX_c04026	hypothetical protein	1.09974	1.85e-11
POX_c04027	CAZmyes CE7;	-0.562737	0.00286727
POX_c04032	Siderophore iron transporter mirB	0.950346	1.06e-06
POX_c04034	sugar transporter	-2.55669	6.1e-13
POX_c04036	hypothetical protein	-0.457818	0.0420939
POX_c04041	hypothetical protein	-2.19029	3.18e-30
POX_c04043	hypothetical protein	2.16759	0.00186577
POX_c04045	hypothetical protein	1.15341	2.64e-20
POX_c04046	hypothetical protein	-1.27371	5.97e-06
POX_c04047	sugar transporter	-1.27808	0.000642141
POX_c04049	hypothetical protein	-0.671029	0.00157811
POX_c04050	hypothetical protein	-0.361249	0.0189378
POX_c04051	hypothetical protein	-1.97736	1.13e-15
POX_c04052	sugar transporter	0.546819	0.0139345
POX_c04055	hypothetical protein	-0.953469	4.35e-09
POX_c04056	CAZmyes GH17;GH158;	0.692664	7.9e-10
POX_c04060	hypothetical protein	-0.331331	0.010683
POX_c04062	hypothetical protein	0.692467	0.000299042
POX_c04067	hypothetical protein	-1.37409	5.23e-06
POX_c04070	hypothetical protein	0.379654	0.00590614
POX_c04071	hypothetical protein	0.598928	0.000225227
POX_c04073	hypothetical protein	0.665633	0.00895335
POX_c04075	hypothetical protein	-0.375568	0.00217293
POX_c04077	hypothetical protein	2.01775	4.94e-13
POX_c04078	hypothetical protein	0.480737	0.0154528
POX_c04080	CAZmyes GT2_Glycos_transf_2;GT2_Glyco_tranf_2_3;GT2_Glyco_trans_2_3;GT21;GT2_Cellulose_synt;	-1.46073	9.02e-15
POX_c04081	hypothetical protein	1.73758	2.38e-28
POX_c04082	Putative Oleate delta-12 desaturase	-1.86543	6.21e-09
POX_c04084	hypothetical protein	-0.376367	0.0105056
POX_c04085	CAZmyes CE4;	0.475836	0.00972276
POX_c04088	hypothetical protein	-0.719923	0.000986662
POX_c04089	hypothetical protein	-1.10368	2.84e-05
POX_c04090	sugar transporter	-0.366316	0.00341749
POX_c04092	hypothetical protein	1.55146	1.08e-08
POX_c04094	hypothetical protein	0.4514	0.0150752
POX_c04095	CAZmyes GH9;GH76;GH88;GH105;	0.247993	0.0389902
POX_c04096	hypothetical protein	-0.388817	0.0266262
POX_c04100	hypothetical protein	8.61286	6.95e-65
POX_c04101	hypothetical protein	0.320816	0.0439569
POX_c04103	hypothetical protein	1.20524	6.3e-07
POX_c04106	hypothetical protein	-0.79144	1.09e-05
POX_c04110	hypothetical protein	-0.448444	0.00196193
POX_c04111	hypothetical protein	1.53765	2.32e-06
POX_c04112	hypothetical protein	-0.491344	0.00107424
POX_c04113	hypothetical protein	-0.465702	0.00322053
POX_c04117	hypothetical protein	-1.04054	7.27e-06
POX_c04120	hypothetical protein	0.804872	8.28e-10
POX_c04121	CAZmyes GT90;	-0.760005	3.28e-05
POX_c04122	hypothetical protein	-0.620344	0.00638759
POX_c04124	hypothetical protein	-0.967551	1.08e-16
POX_c04133	hypothetical protein	1.43274	1.53e-06
POX_c04137	hypothetical protein	-0.680482	3.83e-05
POX_c04139	3-ketoacyl-CoA thiolase, peroxisomal	-0.747408	4.11e-06
POX_c04142	hypothetical protein	-2.43779	1.5e-57
POX_c04146	hypothetical protein	-0.405928	0.0132655
POX_c04147	hypothetical protein	-0.373871	0.0214854
POX_c04148	hypothetical protein	-1.37539	8.39e-06
POX_c04150	hypothetical protein	-0.547902	0.00727884
POX_c04151	hypothetical protein	-0.40093	0.0164221
POX_c04154	hypothetical protein	0.444511	0.00416027
POX_c04157	hypothetical protein	-0.319721	0.0129914
POX_c04161	CAZmyes GH55;	1.23629	4.77e-05
POX_c04162	hypothetical protein	-0.606589	0.00703305
POX_c04164	hypothetical protein	0.663237	0.00302469
POX_c04167	hypothetical protein	0.400711	0.00838201
POX_c04168	hypothetical protein	0.830827	2.24e-05
POX_c04169	CAZmyes CE1;	-0.5459	0.000116392
POX_c04171	hypothetical protein	-1.50163	8.36e-06
POX_c04172	hypothetical protein	2.35203	0.000361476
POX_c04175	hypothetical protein	0.725514	0.00408066
POX_c04179	hypothetical protein	0.356833	0.0379563
POX_c04181	hypothetical protein	-0.725146	9.85e-05
POX_c04183	Putative External NADH-ubiquinone oxidoreductase	-0.857155	8.75e-05
POX_c04189	hypothetical protein	-0.646811	9.52e-05
POX_c04190	hypothetical protein	-0.354258	0.0334024
POX_c04192	hypothetical protein	-0.60348	0.000123643
POX_c04194	hypothetical protein	1.09894	7.82e-10
POX_c04195	hypothetical protein	1.82056	4.49e-11
POX_c04196	hypothetical protein	1.0229	6.74e-13
POX_c04197	hypothetical protein	-0.886649	0.000229157
POX_c04199	hypothetical protein	-1.30847	5.87e-05
POX_c04200	hypothetical protein	-0.419561	0.00779699
POX_c04201	hypothetical protein	-0.466228	0.0127813
POX_c04203	hypothetical protein	-1.31077	9.68e-18
POX_c04204	sugar transporter	-0.745907	0.000168363
POX_c04205	hypothetical protein	-0.830081	0.000662787
POX_c04207	hypothetical protein	-0.847792	0.0129921
POX_c04219	hypothetical protein	-0.810997	4.5e-07
POX_c04220	hypothetical protein	0.265386	0.0247296
POX_c04221	hypothetical protein	-0.629621	0.00909131
POX_c04222	hypothetical protein	0.548247	0.0327811
POX_c04225	hypothetical protein	-0.929681	4.83e-09
POX_c04226	hypothetical protein	-0.350535	0.0368058
POX_c04228	hypothetical protein	-0.604908	3.68e-05
POX_c04232	hypothetical protein	0.642215	0.00656932
POX_c04234	hypothetical protein	0.354776	0.0228134
POX_c04242	CAZmyes AA3_1;	0.983454	0.00795346
POX_c04250	hypothetical protein	0.847191	0.00643533
POX_c04257	hypothetical protein	-0.658541	0.00525329
POX_c04260	hypothetical protein	0.362488	0.0270512
POX_c04264	hypothetical protein	-0.590691	6.2e-05
POX_c04265	hypothetical protein	-0.580436	0.0128052
POX_c04267	transcription factor Zn2Cys6	-0.860264	6.08e-06
POX_c04269	hypothetical protein	-0.432692	0.0160299
POX_c04271	hypothetical protein	-1.72758	0.00795448
POX_c04272	hypothetical protein	0.605612	0.0371352
POX_c04273	hypothetical protein	0.780692	0.0352704
POX_c04274	hypothetical protein	0.82834	1.48e-07
POX_c04282	hypothetical protein	0.347363	0.00300519
POX_c04284	transcription factor Winged helix repressor DNA-binding	-0.488923	0.0006326
POX_c04285	General amino-acid permease GAP1	-2.60014	2.35e-13
POX_c04287	hypothetical protein	0.647847	0.0165809
POX_c04288	hypothetical protein	-0.711	0.000163213
POX_c04289	hypothetical protein	-0.533741	0.0444918
POX_c04290	hypothetical protein	-1.0399	1.82e-10
POX_c04291	hypothetical protein	-0.768021	9.88e-06
POX_c04292	hypothetical protein	-0.381663	0.0151364
POX_c04293	hypothetical protein	-1.00562	0.000333855
POX_c04294	hypothetical protein	0.316324	0.0102945
POX_c04296	hypothetical protein	-0.449167	0.00931451
POX_c04297	transcription factor Zn2Cys6	0.645957	4.64e-05
POX_c04304	hypothetical protein	-0.842728	4.4e-06
POX_c04305	hypothetical protein	0.72439	3.07e-06
POX_c04306	hypothetical protein	0.990262	0.00370326
POX_c04307	hypothetical protein	1.73435	5.35e-12
POX_c04308	hypothetical protein	1.94428	1.28e-10
POX_c04309	hypothetical protein	1.17675	2.34e-05
POX_c04311	hypothetical protein	0.438202	0.0173118
POX_c04316	hypothetical protein	-0.615561	0.0342941
POX_c04318	hypothetical protein	-0.454479	0.0218506
POX_c04325	hypothetical protein	-0.953851	3.61e-09
POX_c04327	hypothetical protein	-0.633766	0.0448414
POX_c04328	hypothetical protein	1.35778	1.36e-08
POX_c04332	hypothetical protein	1.36223	4.79e-12
POX_c04336	hypothetical protein	-1.07068	2.47e-09
POX_c04342	hypothetical protein	-0.443846	0.00426953
POX_c04344	CAZmyes GT39;	0.325485	0.0137641
POX_c04349	hypothetical protein	-3.00897	2.25e-05
POX_c04350	hypothetical protein	0.472446	0.000124177
POX_c04353	hypothetical protein	-0.687099	0.000300402
POX_c04354	hypothetical protein	0.4643	0.00343206
POX_c04357	hypothetical protein	-0.443317	0.00118166
POX_c04358	hypothetical protein	-0.813061	5.55e-06
POX_c04360	hypothetical protein	1.24309	1.82e-15
POX_c04361	hypothetical protein	-1.37311	0.00402242
POX_c04363	Cell wall beta-glucan synthesis	0.470453	0.00512205
POX_c04368	hypothetical protein	0.528696	0.00895865
POX_c04370	hypothetical protein	2.52259	3.44e-07
POX_c04371	hypothetical protein	-1.15616	2.89e-13
POX_c04375	hypothetical protein	-1.22182	7.16e-26
POX_c04376	hypothetical protein	-0.317397	0.0276633
POX_c04377	transcription factor C2H2 zinc finger	-0.530866	0.00127055
POX_c04380	hypothetical protein	-0.383229	0.00126792
POX_c04383	hypothetical protein	-0.659771	0.00011773
POX_c04385	hypothetical protein	-1.60109	4.01e-07
POX_c04386	hypothetical protein	0.990917	1.45e-05
POX_c04387	hypothetical protein	0.818545	0.000910308
POX_c04388	CAZmyes CE1;	0.493226	0.0313554
POX_c04390	hypothetical protein	-0.76019	0.0144621
POX_c04391	hypothetical protein	1.96846	0.0430032
POX_c04392	hypothetical protein	-0.616558	0.00195128
POX_c04395	hypothetical protein	-0.732788	0.0293904
POX_c04398	transcription factor Zn2Cys6	-0.861556	4.52e-08
POX_c04400	hypothetical protein	0.971559	0.00328725
POX_c04403	CAZmyes AA3_2;AA3;AA3_3;AA3_1;AA8;AA3_4;	0.635906	5.17e-05
POX_c04406	hypothetical protein	-0.813765	0.0235479
POX_c04410	transcription factor p53-like transcription factor	-0.548883	0.000494593
POX_c04413	hypothetical protein	1.32473	7.5e-05
POX_c04418	hypothetical protein	0.698427	3.73e-05
POX_c04421	transcription factor Zn2Cys6	-0.81592	6.23e-09
POX_c04423	hypothetical protein	0.422869	0.0130248
POX_c04432	hypothetical protein	-0.664868	1.84e-05
POX_c04433	hypothetical protein	0.460355	0.00437038
POX_c04444	hypothetical protein	0.774718	0.000130215
POX_c04448	hypothetical protein	0.659402	0.0059417
POX_c04449	hypothetical protein	0.303604	0.0376563
POX_c04452	transcription factor Zinc finger	-0.363905	0.0128813
POX_c04453	hypothetical protein	-0.681591	0.00888919
POX_c04457	hypothetical protein	-0.635783	1.24e-05
POX_c04460	hypothetical protein	1.28104	1.91e-12
POX_c04461	hypothetical protein	-0.575604	0.00285373
POX_c04462	hypothetical protein	0.409361	0.013217
POX_c04465	hypothetical protein	-0.673847	7.57e-06
POX_c04470	transcription factor C2H2 zinc finger	-0.876801	9.98e-07
POX_c04475	hypothetical protein	-0.491171	0.0266949
POX_c04478	hypothetical protein	-0.586778	1.49e-06
POX_c04480	hypothetical protein	0.928632	1.13e-05
POX_c04483	hypothetical protein	0.465972	0.000393901
POX_c04484	hypothetical protein	0.557946	0.00213135
POX_c04485	hypothetical protein	0.538336	0.00431559
POX_c04487	CAZmyes GH32;GH130;	-1.18351	0.0206427
POX_c04489	hypothetical protein	-0.657057	3.05e-05
POX_c04490	hypothetical protein	0.437716	0.0072601
POX_c04491	hypothetical protein	0.446075	0.0213141
POX_c04494	hypothetical protein	-0.768219	1.26e-07
POX_c04500	hypothetical protein	-0.889811	2.51e-10
POX_c04504	hypothetical protein	-1.31247	0.00540964
POX_c04506	hypothetical protein	-0.394698	0.00749714
POX_c04509	hypothetical protein	0.364782	0.0347324
POX_c04529	hypothetical protein	-0.310899	0.0197154
POX_c04530	hypothetical protein	-0.85481	2.93e-12
POX_c04531	hypothetical protein	0.712682	7.11e-06
POX_c04532	Pc12g03890	-0.476575	0.00319217
POX_c04543	hypothetical protein	0.447766	0.0104821
POX_c04545	hypothetical protein	-2.12822	0.00815029
POX_c04551	P-loop containing nucleoside triphosphate hydrolase	-0.98529	5.04e-06
POX_c04553	hypothetical protein	-1.37458	4.38e-24
POX_c04554	Uncharacterized protein DSM5745_06187	0.561339	3.93e-05
POX_c04564	unnamed protein product	1.6435	0.019794
POX_c04566	hypothetical protein	-0.519238	0.000627177
POX_c04567	hypothetical protein	-0.367909	0.00481223
POX_c04568	hypothetical protein	1.40588	2.42e-23
POX_c04575	F-box domain, cyclin-like	0.981807	0.00854182
POX_c04579	hypothetical protein	0.778232	0.016693
POX_c04580	hypothetical protein	-0.415188	0.0158251
POX_c04583	Patatin/Phospholipase A2-related	0.272812	0.0362259
POX_c04584	Putative Reverse transcriptase (Fragment)	-5.0929	0.000661331
POX_c04587	hypothetical protein	-0.937568	1.38e-07
POX_c04590	hypothetical protein	-1.43106	0.00894817
POX_c04595	hypothetical protein	1.34191	2.82e-20
POX_c04598	hypothetical protein	-1.99133	0.0284774
POX_c04600	hypothetical protein	-1.66274	3.62e-09
POX_c04601	hypothetical protein	1.11715	6.98e-09
POX_c04603	hypothetical protein	-1.87681	0.024766
POX_c04607	hypothetical protein	-2.48457	0.00128627
POX_c04614	hypothetical protein	-0.656367	0.0320858
POX_c04617	CAZmyes CE1;CE7;	1.71632	4.7e-23
POX_c04619	hypothetical protein	-1.66061	0.00242759
POX_c04629	hypothetical protein	3.21377	4.32e-05
POX_c04631	P-loop containing nucleoside triphosphate hydrolase	-0.98529	5.04e-06
POX_c04632	hypothetical protein	-2.09924	4.62e-08
POX_c04637	hypothetical protein	-1.12725	0.0407562
POX_c04644	hypothetical protein	0.861236	0.000273348
POX_c04645	hypothetical protein	-0.31374	0.0438374
POX_c04646	hypothetical protein	0.701177	1.51e-06
POX_c04650	hypothetical protein	0.753085	5.43e-06
POX_c04651	hypothetical protein	0.427558	0.00250867
POX_c04658	hypothetical protein	-1.07523	4.39e-05
POX_c04660	hypothetical protein	0.610932	0.000140999
POX_c04661	hypothetical protein	-0.433774	0.018964
POX_c04662	hypothetical protein	0.393675	0.0336788
POX_c04663	hypothetical protein	1.02655	1.05e-05
POX_c04665	hypothetical protein	2.74451	0.000502794
POX_c04666	CAZmyes GT32;	-0.798648	7.58e-06
POX_c04670	hypothetical protein	-1.31667	1.94e-16
POX_c04673	hypothetical protein	-1.48554	3.73e-05
POX_c04674	hypothetical protein	-1.1661	0.00106332
POX_c04675	hypothetical protein	-0.640571	0.000665787
POX_c04677	hypothetical protein	0.672249	0.0330317
POX_c04678	hypothetical protein	1.14894	1.91e-11
POX_c04679	hypothetical protein	5.81988	8.69e-05
POX_c04680	hypothetical protein	4.9004	0.00236288
POX_c04681	hypothetical protein	-0.569067	0.0219937
POX_c04683	hypothetical protein	-0.476951	0.00686738
POX_c04684	hypothetical protein	-0.688757	0.00662597
POX_c04687	hypothetical protein	-0.440448	0.00492473
POX_c04693	hypothetical protein	-0.509392	0.000414499
POX_c04694	hypothetical protein	1.36879	0.000413685
POX_c04695	hypothetical protein	0.760069	8.94e-06
POX_c04696	hypothetical protein	1.15037	4.43e-18
POX_c04697	transcription factor Zn2Cys6	-0.667042	0.000142415
POX_c04698	CAZmyes GH18;	-2.69564	1.44e-07
POX_c04703	hypothetical protein	0.506821	0.0426008
POX_c04707	hypothetical protein	1.37067	3.83e-15
POX_c04709	hypothetical protein	-1.20546	3e-18
POX_c04719	hypothetical protein	-4.57132	6.03e-05
POX_c04723	hypothetical protein	-1.60381	0.0261614
POX_c04725	hypothetical protein	-1.35829	1.51e-06
POX_c04726	hypothetical protein	-4.55961	1.42e-05
POX_c04727	hypothetical protein	-1.20541	0.00123151
POX_c04730	hypothetical protein	-1.01629	4.76e-12
POX_c04731	hypothetical protein	-2.68929	0.000490923
POX_c04734	hypothetical protein	2.51106	7.95e-05
POX_c04739	hypothetical protein	2.60629	3.3e-14
POX_c04744	hypothetical protein	0.404132	0.00449693
POX_c04747	hypothetical protein	0.73643	0.000141471
POX_c04748	hypothetical protein	1.86919	0.00152584
POX_c04754	hypothetical protein	-1.01685	2.19e-17
POX_c04762	hypothetical protein	0.558235	0.0230624
POX_c04763	hypothetical protein	0.312689	0.0466248
POX_c04764	transcription factor Zn2Cys6	-0.402464	0.000816611
POX_c04766	hypothetical protein	1.03642	0.000175661
POX_c04767	transcription factor Zn2Cys6	0.409152	0.0263817
POX_c04769	hypothetical protein	1.14823	0.000130744
POX_c04770	hypothetical protein	-0.574189	0.0461392
POX_c04772	hypothetical protein	0.586791	0.0465193
POX_c04774	hypothetical protein	-0.820794	0.000179905
POX_c04780	hypothetical protein	-0.982288	0.0297472
POX_c04785	hypothetical protein	1.58875	2.75e-15
POX_d04787	hypothetical protein	2.45473	0.00989461
POX_d04789	hypothetical protein	1.04707	8.79e-06
POX_d04792	XAP5 domain-containing protein	-0.514095	0.000316602
[truncated: 2,139 more rows]
