# Supplementary material for: A RsrC-RsrA-RsrB transcriptional circuit positively regulates polysaccharide-degrading enzyme biosynthesis and development in Penicillium oxalicum
Source: Commun Biol. 2024 Jul 11;7:848. doi: 10.1038/s42003-024-06536-4 (PMC11239660; doi:10.1038/s42003-024-06536-4)
Supplement: Supplementary file 5 — Supplementary Data 3 [file 42003_2024_6536_MOESM5_ESM.xlsx]

## Sheet: Sheet1
Supplementary Data 3. List of 5656 differentially expressed genes in the ΔrsrA as compared with the parental strain Δku70 grown on SCS
Gene ID	Protein annotation	Log2 Fold change	FDR
POX_a00001	hypothetical protein	-0.445388	0.0212622
POX_a00004	hypothetical protein	-1.4015	0.00197437
POX_a00006	sugar transporter	-3.84437	1.47e-08
POX_a00008	hypothetical protein	-1.64862	0.00422731
POX_a00009	CAZmyes AA7;AA4;	-1.49321	0.00096745
POX_a00010	hypothetical protein	-1.05576	0.00392986
POX_a00011	hypothetical protein	-1.01267	0.0101337
POX_a00012	CAZmyes GH54;CBM42;	-1.10063	0.00783071
POX_a00014	hypothetical protein	2.0558	0.0211609
POX_a00015	transcription factor Zn2Cys6	-1.69207	0.000755128
POX_a00016	hypothetical protein	1.31044	0.00406143
POX_a00018	hypothetical protein	-0.730333	0.0100594
POX_a00019	transcription factor Myb	-9.92531	0
POX_a00020	hypothetical protein	4.21761	0
POX_a00022	hypothetical protein	1.33664	0.0211972
POX_a00023	hypothetical protein	0.605701	0.0456412
POX_a00024	hypothetical protein	-0.586003	0.00320305
POX_a00025	hypothetical protein	-0.716869	0.00400962
POX_a00027	hypothetical protein	-0.660831	0.0202126
POX_a00029	hypothetical protein	0.788304	0.0459231
POX_a00030	CAZmyes GH5_4;GH5_25;GH5;CBM46;GH5_8;GH5_39;GH5_22;CBM1;GH5_46;GH5_36;GH5_5;GH5_37;GH5_54;GH5_38;GH5_14;GH5_47;GH5_52;GH5_9;GH5_2;GH5_40;GH5_15;GH5_42;	-7.88853	0.000748428
POX_a00031	hypothetical protein	-0.661364	0.00759551
POX_a00033	hypothetical protein	-0.385078	0.0109902
POX_a00034	hypothetical protein	-0.483749	0.0135318
POX_a00035	hypothetical protein	-0.219498	0.0300428
POX_a00039	hypothetical protein	-1.4199	0.00364467
POX_a00040	hypothetical protein	-0.547533	0.0389553
POX_a00045	hypothetical protein	-0.343177	0.0071212
POX_a00046	hypothetical protein	0.295251	0.0256831
POX_a00047	hypothetical protein	0.183225	0.0488331
POX_a00048	hypothetical protein	-0.41528	0.0263954
POX_a00049	hypothetical protein	-0.597217	0.0202943
POX_a00051	CAZmyes CE7;	-0.624931	0.0262749
POX_a00053	hypothetical protein	-0.278513	0.0413444
POX_a00056	hypothetical protein	-1.27806	0.00140655
POX_a00057	hypothetical protein	-1.79939	0.000557875
POX_a00058	CAZmyes AA3;	-1.40064	0.00152183
POX_a00059	hypothetical protein	-2.43454	9.52e-09
POX_a00060	hypothetical protein	-1.22721	0.00526048
POX_a00061	hypothetical protein	-1.10287	0.00134446
POX_a00062	hypothetical protein	-1.4161	0.00544254
POX_a00064	CAZmyes AA3;AA3_2;	-1.28291	0.00272756
POX_a00065	hypothetical protein	-4.43157	0.00073358
POX_a00066	hypothetical protein	-0.616898	0.00793846
POX_a00067	hypothetical protein	-0.525618	0.00791542
POX_a00068	hypothetical protein	-0.402679	0.00446571
POX_a00070	hypothetical protein	-0.619879	0.0202914
POX_a00071	hypothetical protein	-0.357046	0.0299336
POX_a00075	CAZmyes AA4;AA7;	0.786126	0.00554038
POX_a00076	hypothetical protein	-0.530394	0.020284
POX_a00077	hypothetical protein	-0.750328	0.00919421
POX_a00081	hypothetical protein	-0.594136	0.00132737
POX_a00082	ATPase, F1 complex beta subunit/V1 complex, C-terminal	-0.259908	0.00907431
POX_a00083	hypothetical protein	-0.62464	0.0194092
POX_a00084	hypothetical protein	-2.10843	0.00100951
POX_a00086	hypothetical protein	-1.29095	0.00138272
POX_a00087	hypothetical protein	0.885584	0.010559
POX_a00088	hypothetical protein	-0.545385	0.00923246
POX_a00089	hypothetical protein	-1.39882	0.00416998
POX_a00090	Putative ATP-dependent RNA helicase FAL1	-0.613973	0.00547192
POX_a00091	transcription factor C2H2 zinc finger	-0.428005	0.0260441
POX_a00092	transcription factor C2H2 zinc finger	-1.15798	0.00353137
POX_a00093	CAZmyes GT41;	-0.99136	0.00543783
POX_a00094	hypothetical protein	-0.378842	0.00573883
POX_a00095	CAZmyes GT71;GT8;	-2.59844	0.00202412
POX_a00097	CAZmyes GT3;GT5;GT4;	0.273073	0.0344599
POX_a00099	hypothetical protein	-4.16554	0.00281977
POX_a00101	hypothetical protein	-0.821339	0.00594498
POX_a00102	hypothetical protein	-2.27504	0.000540233
POX_a00103	CAZmyes GT90;	-3.07674	2.05e-11
POX_a00104	CAZmyes GT41;	-0.859101	0.00546275
POX_a00107	hypothetical protein	-0.580999	0.00547095
POX_a00108	hypothetical protein	-0.997654	0.00378582
POX_a00109	hypothetical protein	-1.18466	0.00255439
POX_a00110	hypothetical protein	-0.85257	0.0224024
POX_a00113	hypothetical protein	-1.10777	0.0076268
POX_a00115	transcription factor Zn2Cys6	-0.515516	0.0200442
POX_a00116	hypothetical protein	3.30019	2.98e-13
POX_a00117	hypothetical protein	-0.911372	0.00590672
POX_a00119	CAZmyes GT15;	-0.34401	0.0138361
POX_a00120	hypothetical protein	1.04671	2.22e-16
POX_a00126	nicotinamide nucleotide transhydrogenase	-1.8255	2.67e-08
POX_a00127	hypothetical protein	-1.82397	0.00066708
POX_a00128	hypothetical protein	-0.512436	0.0201813
POX_a00129	transcription factor Zn2Cys6	-0.812908	0.00694774
POX_a00130	hypothetical protein	-2.03479	1.28e-05
POX_a00131	hypothetical protein	-2.89254	0.000343921
POX_a00132	hypothetical protein	-0.590016	0.0369882
POX_a00133	CAZmyes GT25;GT103;	-1.02438	0.0054746
POX_a00136	hypothetical protein	-0.59591	0.0125186
POX_a00137	hypothetical protein	-0.756613	0.00267992
POX_a00138	hypothetical protein	-0.872701	0.00338689
POX_a00140	hypothetical protein	-1.51602	0.00190136
POX_a00144	hypothetical protein	1.73331	0.00506792
POX_a00145	hypothetical protein	0.736673	0.00122157
POX_a00148	hypothetical protein	-0.94706	0.00728167
POX_a00150	putative ABC transporter	-1.91488	0.000549099
POX_a00151	hypothetical protein	-2.62559	0.00105805
POX_a00152	hypothetical protein	-0.375583	0.0457432
POX_a00153	hypothetical protein	-0.217286	0.0194225
POX_a00154	hypothetical protein	0.357766	0.0344588
POX_a00156	hypothetical protein	-0.791582	0.001576
POX_a00158	hypothetical protein	-0.623766	0.0056592
POX_a00159	hypothetical protein	-1.4638	0.00124416
POX_a00160	hypothetical protein	-1.04404	0.00636947
POX_a00161	hypothetical protein	-0.726795	0.00820208
POX_a00163	hypothetical protein	-0.30337	0.0372335
POX_a00164	hypothetical protein	-0.845881	0.00322345
POX_a00166	hypothetical protein	-0.840508	0.000788612
POX_a00168	Nitronate monooxygenase	0.576631	0.014536
POX_a00172	hypothetical protein	-0.391268	0.015783
POX_a00175	hypothetical protein	-0.282661	0.0461261
POX_a00178	hypothetical protein	-0.286748	0.0398061
POX_a00182	hypothetical protein	-0.301816	0.0198202
POX_a00183	hypothetical protein	-0.685522	0.00782816
POX_a00185	CAZmyes GH43_30;GH43;GH43_3;GH43_34;GH43_32;GH43_31;GH43_8;GH43_33;GH43_29;GH43_4;GH43_19;GH43_24;GH43_5;GH43_26;GH43_22;GH43_17;GH43_16;GH43_10;GH43_9;GH43_11;GH117;GH43_18;GH43_2;GH43_12;GH43_1;GH43_23;GH43_28;GH32;GH43_6;GH43_35;GH43_37;GH43_14;GH159;GH137;GH130;GH43_27;	-1.14231	0.0106077
POX_a00186	CAZmyes CE1;	0.956097	0.00449393
POX_a00187	CAZmyes GH64;	0.654498	0.0209431
POX_a00188	hypothetical protein	-1.72605	0.00119849
POX_a00189	hypothetical protein	-1.1713	0.00902242
POX_a00190	hypothetical protein	-1.72145	0.00628149
POX_a00191	hypothetical protein	-1.21689	0
POX_a00192	hypothetical protein	-1.16838	0.00107508
POX_a00193	hypothetical protein	-0.535045	0.0186024
POX_a00195	hypothetical protein	-0.502346	0.0241513
POX_a00197	Putative Myosin heavy chain	-0.981603	0.00561698
POX_a00200	transcription factor Zn2Cys6	-0.778928	0.0194903
POX_a00205	transcription factor Zinc finger	-1.10402	0.000852042
POX_a00207	hypothetical protein	-0.80686	0.0113762
POX_a00208	hypothetical protein	-0.630174	0.0195293
POX_a00209	hypothetical protein	-1.06848	0.0223814
POX_a00210	hypothetical protein	-0.687339	0.0285369
POX_a00213	hypothetical protein	-0.53266	0.00202095
POX_a00215	hypothetical protein	-0.75365	0.00629823
POX_a00217	hypothetical protein	-1.13864	0.00210686
POX_a00220	hypothetical protein	-0.520736	0.014134
POX_a00221	hypothetical protein	-0.759663	0.0125051
POX_a00222	hypothetical protein	0.473807	0.00739636
POX_a00227	hypothetical protein	-1.68838	2.64e-05
POX_a00228	hypothetical protein	-0.595854	0.0200463
POX_a00229	CAZmyes CE9;	-2.22045	0.00156503
POX_a00230	sugar transporter	-3.27953	0.000912004
POX_a00231	hypothetical protein	-0.402521	0.0317024
POX_a00233	hypothetical protein	-2.47178	0.00189729
POX_a00234	hypothetical protein	-1.76111	0.001205
POX_a00235	hypothetical protein	-6.20776	1.03e-14
POX_a00236	hypothetical protein	-5.96722	1.33e-15
POX_a00237	hypothetical protein	-4.84787	0
POX_a00238	CAZmyes AA3;AA3_1;	-4.78355	0
POX_a00239	hypothetical protein	-0.490054	0.0288852
POX_a00242	hypothetical protein	-0.999392	6.05e-13
POX_a00243	hypothetical protein	-0.350821	0.0201772
POX_a00244	hypothetical protein	-0.42374	0.0220774
POX_a00245	hypothetical protein	-1.54603	0.00103806
POX_a00248	hypothetical protein	-1.83004	0.00197436
POX_a00251	hypothetical protein	-5.14281	3.82e-07
POX_a00255	aromatic prenyltransferase	-2.18825	0.00166158
POX_a00256	hypothetical protein	-1.58952	0.000949976
POX_a00257	hypothetical protein	-0.870108	0.00791345
POX_a00258	hypothetical protein	-1.04262	0.00147507
POX_a00259	hypothetical protein	0.393449	0.0209166
POX_a00261	hypothetical protein	-0.422929	0.0323384
POX_a00262	hypothetical protein	-0.31948	0.0296137
POX_a00263	hypothetical protein	-0.865626	0.00164101
POX_a00264	hypothetical protein	-0.526129	0.0241886
POX_a00265	hypothetical protein	0.638282	0.0332993
POX_a00266	hypothetical protein	0.298245	0.00506303
POX_a00267	CAZmyes CE1;	1.01256	0.00513668
POX_a00269	hypothetical protein	-0.704421	0.0202924
POX_a00270	hypothetical protein	-0.680293	0.00639685
POX_a00271	hypothetical protein	-0.89812	0.0327339
POX_a00272	hypothetical protein	-1.46681	0.000383899
POX_a00273	hypothetical protein	-0.345606	0.014201
POX_a00277	hypothetical protein	-1.74894	0.00122799
POX_a00278	hypothetical protein	0.409678	0.0417315
POX_a00279	hypothetical protein	1.17258	0.005688
POX_a00282	hypothetical protein	-1.03205	0.00160426
POX_a00283	hypothetical protein	-0.768505	0.00496313
POX_a00284	CAZmyes GH3;	-4.27818	0.000603364
POX_a00285	hypothetical protein	-1.1124	0.000752166
POX_a00286	hypothetical protein	-0.408347	0.0216138
POX_a00288	hypothetical protein	-1.01147	0.00194729
POX_a00290	hypothetical protein	-0.411933	0.0285302
POX_a00292	CAZmyes GH109;	-1.05012	0.00124121
POX_a00293	hypothetical protein	-2.08355	0.000666145
POX_a00294	hypothetical protein	-2.06699	2.91e-07
POX_a00295	hypothetical protein	-1.06689	0.00618664
POX_a00296	hypothetical protein	-1.12998	0.0114494
POX_a00297	hypothetical protein	-0.896025	0.00399954
POX_a00303	hypothetical protein	0.247573	0.0396801
POX_a00305	hypothetical protein	-0.542682	0.0196288
POX_a00306	CAZmyes CE1;CE7;	-0.768386	0.00550216
POX_a00307	hypothetical protein	1.16847	0.00152012
POX_a00309	hypothetical protein	-0.891906	0.00545795
POX_a00311	hypothetical protein	0.466846	0
POX_a00312	hypothetical protein	1.46467	0.00790277
POX_a00313	hypothetical protein	2.30389	0.00243497
POX_a00315	CAZmyes GT69;	1.85263	0.00288342
POX_a00316	hypothetical protein	-0.669406	0.00497229
POX_a00318	hypothetical protein	-1.57688	0.00122792
POX_a00319	hypothetical protein	-0.611362	0.03675
POX_a00320	hypothetical protein	2.65036	2.47e-13
POX_a00322	hypothetical protein	0.684344	0.0293425
POX_a00324	hypothetical protein	-1.16933	0.00219583
POX_a00326	hypothetical protein	-2.5223	0.00142921
POX_a00327	hypothetical protein	-2.06504	1.11e-16
POX_a00328	hypothetical protein	-4.40184	1.22e-15
POX_a00329	hypothetical protein	-2.59576	0.00156152
POX_a00330	hypothetical protein	-1.07336	0.00149326
POX_a00331	hypothetical protein	-1.95854	0.00242705
POX_a00332	hypothetical protein	-0.447866	0.0226833
POX_a00334	hypothetical protein	0.499138	0.0400029
POX_a00335	hypothetical protein	-0.637386	0.0129807
POX_a00337	hypothetical protein	-0.584499	0.0198368
POX_a00339	hypothetical protein	-0.847628	0.00710675
POX_a00341	hypothetical protein	-0.495437	0.0302272
POX_a00343	CAZmyes AA3;AA3_2;AA3_1;AA8;	1.15558	0.00290673
POX_a00345	hypothetical protein	0.765127	0.0208021
POX_a00346	hypothetical protein	-0.990238	0.00122934
POX_a00350	hypothetical protein	-0.933249	0.00548063
POX_a00351	hypothetical protein	2.92912	0.000228706
POX_a00354	hypothetical protein	-0.805544	0.00548313
POX_a00355	CAZmyes CE2;	-0.87563	0.00196765
POX_a00356	hypothetical protein	2.33509	0.0057093
POX_a00357	hypothetical protein	-0.62104	0.00786618
POX_a00358	hypothetical protein	-0.938799	0.00190791
POX_a00361	hypothetical protein	-0.880909	0.00543887
POX_a00364	sugar transporter	-0.806709	0.0197766
POX_a00369	hypothetical protein	0.458969	0.0344191
POX_a00370	hypothetical protein	-0.619458	0.0318161
POX_a00371	hypothetical protein	-0.738836	0.0156386
POX_a00375	hypothetical protein	-0.733213	0.00567631
POX_a00377	hypothetical protein	-0.601137	0.00547248
POX_a00378	hypothetical protein	-1.12427	0.00138639
POX_a00380	hypothetical protein	-0.368277	0.0486276
POX_a00381	hypothetical protein	-0.726352	0.00721571
POX_a00382	hypothetical protein	-0.417049	0.0405947
POX_a00383	hypothetical protein	-1.4397	1.97e-09
POX_a00386	hypothetical protein	0.576873	0.0298525
POX_a00388	hypothetical protein	-0.725435	0.00785478
POX_a00390	hypothetical protein	-0.36687	0.0100825
POX_a00392	hypothetical protein	-0.416513	0.0130447
POX_a00393	hypothetical protein	-2.26261	0.000544374
POX_a00394	hypothetical protein	-0.841655	0.00154081
POX_a00396	hypothetical protein	1.19506	0.0048769
POX_a00397	hypothetical protein	0.5466	0.00612998
POX_a00398	hypothetical protein	-0.584397	0.00736263
POX_a00401	hypothetical protein	-1.03562	0.00342244
POX_a00402	hypothetical protein	-0.576045	0.0221764
POX_a00403	hypothetical protein	-0.355817	0.0200595
POX_a00404	hypothetical protein	-0.850253	0.00328263
POX_a00405	CAZmyes CBM63;	1.36413	0
POX_a00407	hypothetical protein	-0.411927	0.0405354
POX_a00408	hypothetical protein	-0.381563	0.0408977
POX_a00409	hypothetical protein	-0.513817	0.0201814
POX_a00412	hypothetical protein	3.50129	0.00300768
POX_a00413	hypothetical protein	1.99559	0.0121113
POX_a00415	hypothetical protein	-0.760988	0.00598669
POX_a00417	hypothetical protein	-0.480033	0.0122802
POX_a00418	hypothetical protein	-1.23312	0.00294844
POX_a00419	hypothetical protein	-2.18209	0.000789545
POX_a00421	hypothetical protein	-1.06219	0.00159261
POX_a00424	hypothetical protein	-0.505472	0.0104877
POX_a00426	hypothetical protein	-0.616928	0.0053306
POX_a00432	hypothetical protein	-0.397782	0.00549307
POX_a00433	hypothetical protein	-1.08518	0.00426232
POX_a00436	hypothetical protein	-0.885787	0.0146718
POX_a00438	hypothetical protein	-0.206115	0.0237543
POX_a00439	hypothetical protein	-0.645837	0.0162493
POX_a00441	hypothetical protein	-0.410213	0.00224379
POX_a00442	hypothetical protein	-0.816315	0.0133975
POX_a00443	bZIP transcription factor;CAZmyes GT40;	0.785584	0.0292571
POX_a00447	hypothetical protein	-0.488186	0.00647577
POX_a00449	CAZmyes GH18;	-0.474258	0.0212647
POX_a00453	hypothetical protein	-0.532554	0.0265048
POX_a00454	CAZmyes GH162;	-1.73439	0.00182995
POX_a00455	transcription factor Zn2Cys6;CAZmyes GH1;GH5;GH128;GH113;	-1.52406	0.00143695
POX_a00459	CAZmyes GH18;	-5.25698	2.33e-15
POX_a00460	hypothetical protein	0.464221	0.0425112
POX_a00461	hypothetical protein	1.36897	0.0110028
POX_a00462	hypothetical protein	-0.569876	0.0361575
POX_a00463	hypothetical protein	0.961565	0.00529203
POX_a00464	hypothetical protein	0.768608	0.00790692
POX_a00465	hypothetical protein	0.735381	0.00625031
POX_a00467	hypothetical protein	0.888611	0.0151001
POX_a00468	hypothetical protein	-0.810342	0.00121487
POX_a00469	hypothetical protein	0.881556	0.0030675
POX_a00470	hypothetical protein	-0.402152	0.0257825
POX_a00471	hypothetical protein	-0.32472	0.0282813
POX_a00472	hypothetical protein	-0.396353	0.0226065
POX_a00474	hypothetical protein	-0.192158	0.0425278
POX_a00475	hypothetical protein	-0.575895	0.0015517
POX_a00477	hypothetical protein	-1.34988	0.00120894
POX_a00478	hypothetical protein	-0.618604	0.00960353
POX_a00480	hypothetical protein	-0.265913	0.0356988
POX_a00481	Plasma membrane ATPase	-4.19101	1.11e-16
POX_a00483	hypothetical protein	-0.823299	0.00169945
POX_a00486	hypothetical protein	0.215946	0.0123801
POX_a00488	hypothetical protein	0.548692	0.0193534
POX_a00493	hypothetical protein	0.473711	0.040406
POX_a00494	hypothetical protein	1.31793	0.00479855
POX_a00495	hypothetical protein	-0.628955	0.0200828
POX_a00496	hypothetical protein	-0.782669	0.00786217
POX_a00498	CAZmyes AA1;AA1_3;AA1_1;AA1_2;	-2.46512	0.000626978
POX_a00499	hypothetical protein	-0.854323	0.0133055
POX_a00501	hypothetical protein	2.18894	1.01e-12
POX_a00504	hypothetical protein	-0.633439	0.00618819
POX_a00505	hypothetical protein	0.552392	0.00558317
POX_a00506	hypothetical protein	0.997049	1.15e-05
POX_a00508	hypothetical protein	-0.350543	0.0296311
POX_a00509	hypothetical protein	0.619257	0.00661805
POX_a00512	CAZmyes GH11;	5.15972	5.77e-15
POX_a00515	transcription factor Zn2Cys6	-2.71972	0.000717477
POX_a00518	hypothetical protein	-1.3261	0.010822
POX_a00519	CAZmyes CBM35;	-0.449613	0.00209048
POX_a00520	hypothetical protein	-0.776587	0.00139667
POX_a00521	hypothetical protein	-0.41374	0.00579984
POX_a00522	hypothetical protein	-0.235887	0.0257135
POX_a00524	hypothetical protein	-0.381692	0.0275374
POX_a00525	hypothetical protein	-0.646026	0.0129136
POX_a00527	hypothetical protein	-0.522112	0.0110102
POX_a00529	hypothetical protein	2.56259	0.00566869
POX_a00531	hypothetical protein	-0.344336	0.0201161
POX_a00534	hypothetical protein	-0.236456	0.00540158
POX_a00535	hypothetical protein	-0.713223	0.00778295
POX_a00536	hypothetical protein	1.59763	0.00256289
POX_a00537	CAZmyes AA1_2;AA1;AA1_3;AA1_1;	0.870862	0.0326868
POX_a00538	CAZmyes CE1;CE7;	-0.872244	0.0135319
POX_a00539	hypothetical protein	-0.315204	0.0368136
POX_a00546	hypothetical protein	0.34339	0.00597482
POX_a00547	hypothetical protein	-3.45545	7.06e-05
POX_a00548	CAZmyes AA11;AA9;	-0.72432	0.0202934
POX_a00549	hypothetical protein	-0.717103	0.0111901
POX_a00550	hypothetical protein	-0.71638	0.0201975
POX_a00553	hypothetical protein	-0.823372	0.00600413
POX_a00554	hypothetical protein	-1.09389	0.012768
POX_a00556	hypothetical protein	-0.700852	0.0009696
POX_a00557	hypothetical protein	-0.594193	0.020215
POX_a00559	hypothetical protein	0.272063	0.0401237
POX_a00560	CAZmyes GT41;	-0.279149	0.0150815
POX_a00561	hypothetical protein	-0.867164	0.0197795
POX_a00562	hypothetical protein	-4.11117	1.66e-08
POX_a00566	transcription factor Zn2Cys6	-6.02422	0
POX_a00570	transcription factor Zn2Cys6	-1.72506	0.000805394
POX_a00571	hypothetical protein	-2.92304	0.00186164
POX_a00575	hypothetical protein	-0.992886	0.00597555
POX_a00577	hypothetical protein	-0.453926	2.22e-16
POX_a00578	hypothetical protein	-0.286868	0.0290785
POX_a00583	CAZmyes GT2_Chitin_synth_1;GT2_Chitin_synth_2;GT2_Glyco_trans_2_3;	-1.03219	0.00364337
POX_a00584	hypothetical protein	-0.630054	0.00506786
POX_a00585	hypothetical protein	-1.23756	8.36e-05
POX_a00588	hypothetical protein	-0.623497	0.00547442
POX_a00589	hypothetical protein	0.650868	0.0126978
POX_a00590	hypothetical protein	-0.554104	0.00105838
POX_a00591	hypothetical protein	-0.246471	0.0202954
POX_a00592	hypothetical protein	-0.625564	0.0160809
POX_a00594	sugar transporter	-1.27298	0.00395391
POX_a00596	hypothetical protein	-1.73263	0.00201392
POX_a00597	hypothetical protein	-1.73697	0
POX_a00600	CAZmyes CE4;	0.889566	0.00980124
POX_a00601	hypothetical protein	1.78823	0.0114119
POX_a00602	hypothetical protein	-1.46504	0.00372213
POX_a00603	transcription factor C2H2 zinc finger	-1.19842	0.000881282
POX_a00607	hypothetical protein	-0.992462	0.00150686
POX_a00608	hypothetical protein	-1.03366	0.00547113
POX_a00610	hypothetical protein	-4.25237	3.38e-06
POX_a00611	hypothetical protein	-4.51954	0.000173782
POX_a00612	hypothetical protein	-5.02606	2.53e-13
POX_a00613	sugar transporter	-2.37491	7.77e-16
POX_a00614	hypothetical protein	-0.600535	0.0370793
POX_a00617	hypothetical protein	0.611935	0.00716928
POX_a00619	hypothetical protein	-1.3152	0.000828589
POX_a00620	hypothetical protein	0.811082	0.0157242
POX_a00621	hypothetical protein	2.29309	1.11e-16
POX_a00622	hypothetical protein	0.735688	0.00351063
POX_a00623	hypothetical protein	0.689622	0.00289037
POX_a00624	hypothetical protein	0.476773	0.020784
POX_a00626	hypothetical protein	-0.979512	0.00391651
POX_a00627	hypothetical protein	-0.620618	0.00623531
POX_a00628	hypothetical protein	-0.240988	0.0238038
POX_a00629	hypothetical protein	0.412918	1.55e-15
POX_a00630	hypothetical protein	-0.381353	0.0337021
POX_a00631	hypothetical protein	-0.500549	0.00825988
POX_a00634	transcription factor C2H2 zinc finger	-0.901165	0.00427639
POX_a00635	transcription factor C2H2 zinc finger	-1.6746	0.000542547
POX_a00636	CAZmyes GT90;	-1.71976	0.00160611
POX_a00637	hypothetical protein	-2.0709	0.00186285
POX_a00638	hypothetical protein	-0.749031	0.00547497
POX_a00640	hypothetical protein	-1.17999	0.0011934
POX_a00641	hypothetical protein	-0.85806	0.00220176
POX_a00643	hypothetical protein	1.30994	0
POX_a00644	hypothetical protein	1.01645	0.00318858
POX_a00646	hypothetical protein	-0.907401	0.00100392
POX_a00647	Acyl-CoA dehydrogenase family member 11	0.793761	0.00345764
POX_a00648	hypothetical protein	-0.866316	0.0078117
POX_a00649	hypothetical protein	-1.12258	0.0012634
POX_a00651	hypothetical protein	0.310112	0.0131593
POX_a00652	CAZmyes GT41;	-0.8763	0.00185751
POX_a00654	hypothetical protein	-0.885318	0.00707787
POX_a00656	CAZmyes GH93;GH33;GH74;GH43_8;GH32;GH159;	-1.14975	0.00551322
POX_a00657	hypothetical protein	-1.33146	0.00132851
POX_a00661	hypothetical protein	-0.524594	0.0197612
POX_a00662	hypothetical protein	-0.297289	0.0180226
POX_a00664	hypothetical protein	-1.74623	0.00346152
POX_a00665	hypothetical protein	-1.6932	0.00357731
POX_a00666	hypothetical protein	-1.50859	0.00116295
POX_a00667	hypothetical protein	-2.84832	0.00166766
POX_a00668	hypothetical protein	-3.83212	0.00155862
POX_a00669	hypothetical protein	-0.852698	0.00145212
POX_a00670	hypothetical protein	-0.33927	0.0259761
POX_a00671	hypothetical protein	-1.21861	0.00323194
POX_a00673	transcription factor Homeobox	0.775932	0.00275513
POX_a00674	hypothetical protein	1.18965	0.0207977
POX_a00675	CAZmyes CE9;	-0.412448	0.0250665
POX_a00678	hypothetical protein	-0.427417	0.0218305
POX_a00679	hypothetical protein	0.624489	0.0212902
POX_a00680	hypothetical protein	-0.564741	0.0126941
POX_a00682	hypothetical protein	0.702912	0.000432073
POX_a00683	hypothetical protein	-0.685363	0.00490558
POX_a00684	hypothetical protein	-0.380893	0.0252367
POX_a00685	hypothetical protein	0.59765	0.0338979
POX_a00688	hypothetical protein	-0.856453	0.00224139
POX_a00689	CAZmyes GT41;	-0.520764	0.0078393
POX_a00690	hypothetical protein	-0.601833	0.0075408
POX_a00691	Aminotransferase class-III	0.476978	0.0403949
POX_a00692	hypothetical protein	4.03011	1.07e-14
POX_a00693	hypothetical protein	3.2402	1.62e-05
POX_a00694	hypothetical protein	1.88402	2.22e-16
POX_a00697	hypothetical protein	2.47539	0.00113387
POX_a00699	hypothetical protein	-1.61676	0
POX_a00700	hypothetical protein	-1.55313	0.00249048
POX_a00703	hypothetical protein	1.4628	3.92e-13
POX_a00706	CAZmyes GH28;	-0.731116	0.0243137
POX_a00709	hypothetical protein	0.306687	0.0211593
POX_a00710	hypothetical protein	-0.506689	0.0157579
POX_a00711	hypothetical protein	-0.543126	0.00540957
POX_a00713	CAZmyes CE1;CBM1;CE7;CE13;	-4.46871	0.000672573
POX_a00714	hypothetical protein	-0.839237	0.00513633
POX_a00716	hypothetical protein	-2.51706	0.00153829
POX_a00719	hypothetical protein	-1.29585	0.00174614
POX_a00721	hypothetical protein	-1.79074	1.22e-11
POX_a00724	CAZmyes GT41;	-1.25193	0.00192383
POX_a00725	transcription factor APSES;CAZmyes GH5_22;GH5_46;GH5;GH5_47;GH5_54;GH5_37;GH5_50;GH5_9;GH5_1;GH5_36;GH5_25;GH5_38;GH5_5;GH5_39;GH5_4;GH5_27;GH5_14;GH5_15;GH5_48;GH5_8;GH5_45;GH5_52;GH5_49;GH5_44;GH5_29;GH5_2;GH5_26;GH5_33;GH5_24;GH5_32;GH5_28;GH5_7;GH5_51;GH148;GH5_40;GH5_11;GH1;	-2.13228	0.00208372
POX_a00726	hypothetical protein	-0.510217	0.0288386
POX_a00727	hypothetical protein	-0.382452	0.0277523
POX_a00729	sugar transporter	-1.7817	0.00103863
POX_a00733	hypothetical protein	-0.722722	0.0103942
POX_a00738	hypothetical protein	-4.75707	0.000768376
POX_a00739	CAZmyes GT34;	-4.81969	6.46e-11
POX_a00741	hypothetical protein	-1.7731	0.000941289
POX_a00742	CAZmyes GH47;	-4.43974	7.11e-15
POX_a00743	hypothetical protein	-8.26297	7.77e-16
POX_a00744	hypothetical protein	-2.44836	0.0023257
POX_a00750	hypothetical protein	-8.25425	5.72e-05
POX_a00751	hypothetical protein	-8.43159	3.42e-08
POX_a00754	hypothetical protein	-8.31975	3.04e-05
POX_a00755	hypothetical protein	-7.164	0.00184965
POX_a00756	hypothetical protein	-7.80709	1.42e-07
POX_a00761	CAZmyes AA3_1;AA3;	-8.23723	3.81e-05
POX_a00762	hypothetical protein	-6.76423	0.00116987
POX_a00763	transcription factor Zn2Cys6	-3.52327	0.00141184
POX_a00764	CAZmyes GH5_5;GH5;GH5_4;GH5_25;CBM1;GH5_8;GH5_2;GH5_40;GH5_39;GH5_22;GH5_46;GH5_1;GH5_28;GH5_52;GH5_27;GH5_26;GH5_36;	-9.41822	1.11e-15
POX_a00766	hypothetical protein	-1.23289	0.00218363
POX_a00767	hypothetical protein	-1.57462	0.00547524
POX_a00769	hypothetical protein	0.520014	0.0398686
POX_a00770	hypothetical protein	-0.676956	0.01585
POX_a00772	CAZmyes GH132;	0.368009	2.26e-07
POX_a00774	hypothetical protein	-0.717549	0.00791317
POX_a00775	hypothetical protein	-0.837101	0.00136881
POX_a00776	hypothetical protein	-0.876866	0.00433307
POX_a00777	hypothetical protein	-1.4788	0.001631
POX_a00781	hypothetical protein	-1.21277	0.0044827
POX_a00782	hypothetical protein	0.507995	0.0208051
POX_a00784	hypothetical protein	-0.42125	0.0122661
POX_a00786	hypothetical protein	-0.49445	0.0302469
POX_a00787	hypothetical protein	-1.58015	0.00126192
POX_a00790	CAZmyes AA3_1;AA3;AA8;	-1.86535	0.000738046
POX_a00792	hypothetical protein	-1.31271	0.00186726
POX_a00795	transcription factor Winged helix repressor DNA-binding	-1.09971	0.00760139
POX_a00796	hypothetical protein	0.516546	0.00550547
POX_a00803	hypothetical protein	-0.636678	0.0413557
POX_a00806	hypothetical protein	2.14734	0.0114554
POX_a00807	hypothetical protein	0.479846	0.0308188
POX_a00808	hypothetical protein	-0.373243	0.00559799
POX_a00810	hypothetical protein	-2.22701	1.59e-05
POX_a00812	transcription factor Zn2Cys6	-2.70115	0.000588128
POX_a00815	hypothetical protein	-0.321809	0.0198134
POX_a00817	hypothetical protein	0.422749	0.00151941
POX_a00818	hypothetical protein	-1.35171	0.00150749
POX_a00821	hypothetical protein	-0.417771	0.0313662
POX_a00822	hypothetical protein	-0.945278	0.00121527
POX_a00823	hypothetical protein	-0.466531	0.0405657
POX_a00825	hypothetical protein	-1.49042	0.00204714
POX_a00826	hypothetical protein	-1.23195	0.00100317
POX_a00828	hypothetical protein	0.604702	0.0324178
POX_a00831	CAZmyes CE1;CE7;	-0.749646	0.0014026
POX_a00832	hypothetical protein	-0.6226	0.00784824
POX_a00833	hypothetical protein	-1.44959	0.000656412
POX_a00834	hypothetical protein	0.309995	0.0293824
POX_a00836	Negative regulator of the PHO system	-0.845646	0.000661316
POX_a00837	hypothetical protein	-1.15226	0.00178295
POX_a00839	CAZmyes GT41;	-1.00453	0.00198695
POX_a00842	hypothetical protein	1.44372	0.00652037
POX_a00846	hypothetical protein	-0.787037	0.00555648
POX_a00847	hypothetical protein	-0.307348	0.0256222
POX_a00848	hypothetical protein	1.07972	0.0314266
POX_a00849	hypothetical protein	-0.425592	0.00766087
POX_a00850	hypothetical protein	0.974421	0.0113614
POX_a00852	hypothetical protein	-0.60402	0.0097848
POX_a00853	hypothetical protein	-0.463903	0.0298888
POX_a00855	hypothetical protein	0.770009	0
POX_a00856	hypothetical protein	0.284877	0.0359525
POX_a00857	hypothetical protein	0.792673	1.11e-16
POX_a00863	hypothetical protein	-0.470644	0.00862551
POX_a00864	hypothetical protein	-0.689134	0.0202078
POX_a00866	putative aminopeptidase	-0.481993	0.00547114
POX_a00868	hypothetical protein	-0.790079	0.00547171
POX_a00872	hypothetical protein	-1.02404	0.00323747
POX_a00874	hypothetical protein	-3.44057	1.11e-16
POX_a00875	hypothetical protein	-0.462798	0.00777428
POX_a00879	hypothetical protein	0.470287	0.0115074
POX_a00884	hypothetical protein	-3.17659	0.000782445
POX_a00885	hypothetical protein	-4.61641	3.33e-16
POX_a00889	hypothetical protein	-1.63454	7.81e-05
POX_a00891	hypothetical protein	0.377154	0.0357531
POX_a00893	hypothetical protein	-0.197356	0.0200633
POX_a00894	hypothetical protein	-1.23163	0.00424438
POX_a00895	hypothetical protein	0.854613	0.0363197
POX_a00896	hypothetical protein	-0.748982	0.0125042
POX_a00897	hypothetical protein	-2.41302	0
POX_a00899	hypothetical protein	0.206606	0.0305665
POX_a00902	hypothetical protein	-0.342139	0.0197456
POX_a00903	hypothetical protein	-0.363692	0.00706744
POX_a00905	hypothetical protein	-1.17724	0.00351564
POX_a00906	hypothetical protein	-1.01664	0.00249337
POX_a00909	hypothetical protein	0.670515	0.0208019
POX_a00910	hypothetical protein	-0.477062	0.0234568
POX_a00912	CAZmyes GT109;GT54;	-2.53605	0.00161088
POX_a00913	hypothetical protein	1.27959	0.00307365
POX_a00917	hypothetical protein	6.13222	0.00448063
POX_a00919	hypothetical protein	-0.383074	0.011379
POX_a00920	sugar transporter	-1.25538	0.00242635
POX_a00921	hypothetical protein	-1.152	0.00343311
POX_a00922	hypothetical protein	-0.276501	0.0107758
POX_a00923	hypothetical protein	-0.842262	0.00532994
POX_a00925	hypothetical protein	-0.405346	0.0277714
POX_a00926	Armadillo-like helical	-0.461409	0.00378479
POX_a00929	hypothetical protein	1.72103	2.55e-06
POX_a00930	hypothetical protein	1.13507	0.00150237
POX_a00932	hypothetical protein	0.588245	0.00391276
POX_a00934	hypothetical protein	-0.668038	0.0195087
POX_a00935	hypothetical protein	-0.754183	0.00763341
POX_a00938	hypothetical protein	-0.534137	0.00858892
POX_a00940	hypothetical protein	-0.410557	0.0389302
POX_a00941	hypothetical protein	-1.37629	0.00547354
POX_a00943	hypothetical protein	-1.12457	0.00124076
POX_a00944	transcription factor Zn2Cys6	-1.21335	0.00547267
POX_a00947	hypothetical protein	-1.38541	0.00270304
POX_a00948	hypothetical protein	-0.612539	0.0112016
POX_a00949	transcription factor C2H2 zinc finger	-0.65824	0.00547314
POX_a00950	hypothetical protein	-1.1803	0.000758948
POX_a00951	hypothetical protein	1.31773	0.00485985
POX_a00952	serine/threonine-protein [Aspergillus ochraceoroseus]	1.28564	0.0120709
POX_a00953	hypothetical protein	0.592736	0.0364448
POX_a00957	transcription factor bZIP	-1.23584	0.000755014
POX_a00958	hypothetical protein	-0.893129	0.00182093
POX_a00961	CAZmyes GH3;	-2.54173	0.00261038
POX_a00962	hypothetical protein	-2.65354	0.000611186
POX_a00964	CAZmyes GT2_Glyco_tranf_2_3;GT2_Glyco_trans_2_3;GT2_Cellulose_synt;GT2_Glycos_transf_2;GT21;GT2_Chitin_synth_2;	1.19607	0
POX_a00965	CAZmyes GH12;	1.02275	0.00567858
POX_a00969	hypothetical protein	-1.36156	0.0059944
POX_a00970	hypothetical protein	-0.770574	0.00403088
POX_a00971	hypothetical protein	-0.664248	0.00626859
POX_a00973	hypothetical protein	-1.50875	0.00319272
POX_a00974	hypothetical protein	-0.631622	0.00982687
POX_a00977	hypothetical protein	0.563987	0.00535382
POX_a00978	hypothetical protein	-0.312745	0.0424534
POX_a00982	hypothetical protein	-1.02151	0.0038987
POX_a00983	hypothetical protein	-0.745823	0.00137158
POX_a00984	hypothetical protein	-3.23928	4.61e-05
POX_a00987	CAZmyes GH16_18;GH16_19;GH16;GH16_21;GH16_27;GH16_20;GH16_25;GH16_5;GH16_3;GH16_23;GH16_24;GH16_8;GH16_6;GH16_14;GH16_4;GH16_17;GH16_13;GH16_22;GH16_26;GH16_11;	-0.961309	0.00356828
POX_a00992	transcription factor Zn2Cys6	0.547965	0.00524485
POX_a00993	transcription factor Zn2Cys6	-1.04529	0.00256222
POX_a00994	hypothetical protein	-1.24633	0.000758823
POX_a00995	hypothetical protein	0.600787	0.035881
POX_a00996	78 kDa glucose-regulated protein -like protein	1.17786	1.11e-15
POX_a00997	hypothetical protein	-0.849377	0.00546223
POX_a00998	hypothetical protein	-0.520819	0.0201586
POX_a01000	hypothetical protein	-0.643867	0.00122496
POX_a01002	hypothetical protein	3.05563	0
POX_a01006	hypothetical protein	1.52134	0.00385159
POX_a01007	hypothetical protein	4.14047	0.0020147
POX_a01009	CAZmyes AA3_1;	1.68745	3.33e-16
POX_a01010	hypothetical protein	-0.41162	0.0400244
POX_a01012	hypothetical protein	-1.25526	0.000623834
POX_a01013	hypothetical protein	0.721247	4.44e-16
POX_a01014	hypothetical protein	-1.15426	0.0017937
POX_a01015	hypothetical protein	-0.74382	0.00137911
POX_a01020	hypothetical protein	-1.55775	0.0011704
POX_a01021	hypothetical protein	-1.04123	0.00218976
POX_a01023	hypothetical protein	-0.436099	0.0481714
POX_a01026	hypothetical protein	-1.53305	0.00122581
POX_a01029	hypothetical protein	-1.09386	0.00166495
POX_a01030	hypothetical protein	-1.73908	0.00165635
POX_a01035	hypothetical protein	-0.701223	0.00558943
POX_a01036	hypothetical protein	-0.350539	0.0305033
POX_a01037	hypothetical protein	-0.834634	0.000763599
POX_a01045	hypothetical protein	0.922909	0.00511715
POX_a01046	hypothetical protein	-0.262072	0.0348046
POX_a01048	hypothetical protein	0.431269	0.0325983
POX_a01049	hypothetical protein	-0.880661	0.00232851
POX_a01050	hypothetical protein	-1.04413	0.000545023
POX_a01053	CAZmyes CE7;CE1;	-1.31406	0.00431722
POX_a01054	hypothetical protein	-0.681584	0.00116753
POX_a01056	hypothetical protein	-1.36443	0.000562073
POX_a01057	hypothetical protein	-0.470032	0.0457043
POX_a01058	hypothetical protein	-2.19861	0.00263652
POX_a01059	hypothetical protein	-0.755719	0.00196069
POX_a01060	hypothetical protein	-1.5552	3.7e-06
POX_a01062	transcription factor Zn2Cys6	-0.872719	0.0131972
POX_a01064	hypothetical protein	-5.31106	8.88e-16
POX_a01065	hypothetical protein	-5.034	7.86e-11
POX_a01067	hypothetical protein	1.49832	0.0115327
POX_a01068	hypothetical protein	-0.842534	0.00623257
POX_a01071	hypothetical protein	0.588008	0.0420188
POX_a01073	t-complex protein 1 subunit epsilon	-0.575059	0.00125775
POX_a01074	hypothetical protein	-0.610969	0.0076818
POX_a01075	transcription factor Homeodomain-like	-0.46527	0.02756
POX_a01076	hypothetical protein	-0.598899	0.0105765
POX_a01078	CAZmyes CE1;CE5;	-3.01767	0.00255236
POX_a01079	hypothetical protein	-3.57619	0.00137097
POX_a01080	hypothetical protein	-0.905593	0.00449955
POX_a01081	hypothetical protein	-0.654321	0.00210996
POX_a01082	hypothetical protein	-1.61134	0.00137541
POX_a01084	hypothetical protein	-1.2762	0.0019871
POX_a01085	hypothetical protein	0.872721	0.00561227
POX_a01088	CAZmyes GH5_30;	0.57722	0.0396748
POX_a01089	transcription factor Zinc finger	-0.599905	0.0126395
POX_a01091	hypothetical protein	-3.99367	9.21e-05
POX_a01092	hypothetical protein	0.719481	0.00711824
POX_a01093	hypothetical protein	-0.941165	0.0202922
POX_a01095	hypothetical protein	-1.91904	0.0054845
POX_a01098	hypothetical protein	1.62075	0.00651792
POX_a01100	CAZmyes GH5_8;	0.50907	0.014052
POX_a01101	hypothetical protein	0.570788	0.0187442
POX_a01105	transcription factor RFX DNA-binding domain	-0.451756	0.0348856
POX_a01106	hypothetical protein	-1.18342	0.00117076
POX_a01107	hypothetical protein	-0.91828	0.00631262
POX_a01108	transcription factor Zn2Cys6	-0.802099	0.00361253
POX_a01112	hypothetical protein	-0.482836	0.0064441
POX_a01113	hypothetical protein	-1.46498	0.00143748
POX_a01114	hypothetical protein	3.03311	0
POX_a01115	hypothetical protein	0.589956	0.00523199
POX_a01118	hypothetical protein	0.867129	0.0221461
POX_a01121	hypothetical protein	0.593125	0.0162519
POX_a01126	hypothetical protein	-0.536827	0.0199965
POX_a01127	hypothetical protein	-0.239199	0.0236097
POX_a01128	hypothetical protein	-0.659642	0.0112946
POX_a01129	hypothetical protein	-0.582001	0.0185149
POX_a01130	CAZmyes CE7;	-0.340826	0.0155312
POX_a01131	hypothetical protein	-1.25017	0.00111758
POX_a01132	hypothetical protein	-1.57411	0.00140749
POX_a01133	transcription factor Winged helix repressor DNA-binding	-1.11572	0.00428244
POX_a01136	hypothetical protein	-1.33706	0.00361452
POX_a01142	hypothetical protein	-1.09664	0.00409518
POX_a01143	hypothetical protein	-0.81572	0.00754068
POX_a01144	hypothetical protein	-0.751249	0.00262957
POX_a01145	hypothetical protein	-0.877194	0.0067624
POX_a01146	hypothetical protein	-0.514809	0.00322219
POX_a01149	hypothetical protein	-1.87006	1.56e-07
POX_a01151	hypothetical protein	-0.637904	0.00775202
POX_a01152	hypothetical protein	-0.664752	0.0110915
POX_a01153	Putative Methylthioadenosine phosphorylase MTAP	-0.298014	0.0388484
POX_a01156	Putative Delta-1-pyrroline-5-carboxylate dehydrogenase, mitochondrial	-0.964068	0.00121661
POX_a01157	hypothetical protein	1.41152	0.0195749
POX_a01158	hypothetical protein	-0.430517	0.0197922
POX_a01159	transcription factor Zn2Cys6	-0.736796	0.00785484
POX_a01161	hypothetical protein	0.679235	8.22e-15
POX_a01164	hypothetical protein	2.7661	0.00303307
POX_a01167	CAZmyes GH2;GH158;	-1.30823	0.000751537
POX_a01168	hypothetical protein	-0.763009	0.00651377
POX_a01169	hypothetical protein	-1.13961	0.011829
POX_a01170	hypothetical protein	-1.2303	0.0054584
POX_a01171	CAZmyes GT32;	-2.66366	0.000620233
POX_a01175	hypothetical protein	-0.993058	0.0011764
POX_a01181	hypothetical protein	-0.330017	0.0379204
POX_a01182	hypothetical protein	0.474927	0.0399882
POX_a01185	hypothetical protein	-2.72	9.82e-09
POX_a01186	hypothetical protein	-0.77961	0.0172892
POX_a01187	hypothetical protein	-1.13482	0.00547241
POX_a01188	hypothetical protein	-0.347303	0.00678289
POX_a01194	hypothetical protein	-1.85381	0.00191195
POX_a01196	hypothetical protein	1.0825	0.00528519
POX_a01197	hypothetical protein	2.32085	0.00178042
POX_a01198	hypothetical protein	-1.33262	0.0010328
POX_a01199	CAZmyes CE1;	-1.86604	0.00322218
POX_a01201	hypothetical protein	-2.11605	0.00246578
POX_a01206	Multidrug resistance protein fnx1	-0.731059	0.00794932
POX_a01207	hypothetical protein	-1.11073	0.00136521
POX_a01208	hypothetical protein	-1.12122	8.16e-06
POX_a01209	hypothetical protein	-0.672711	0.00544253
POX_a01211	hypothetical protein	-0.850336	5.08e-07
POX_a01213	hypothetical protein	-1.61962	0.000959184
POX_a01217	hypothetical protein	-1.44497	3.33e-16
POX_a01218	hypothetical protein	-1.05952	0.00530579
POX_a01220	hypothetical protein	-2.37412	0.00134855
POX_a01221	hypothetical protein	-2.18454	0.00153075
POX_a01222	hypothetical protein	-0.728618	0.00556493
POX_a01224	hypothetical protein	-1.54526	0.000801411
POX_a01225	hypothetical protein	-2.51039	2.22e-16
POX_a01226	hypothetical protein	-1.59834	0.00193984
POX_a01227	hypothetical protein	-0.617432	0.0239992
POX_a01228	hypothetical protein	-1.90122	0.00135969
POX_a01230	hypothetical protein	-0.384477	0.0395563
POX_a01233	CAZmyes GH75;	1.72428	0.00959966
POX_a01234	hypothetical protein	-3.19631	1.11e-05
POX_a01237	hypothetical protein	-2.02814	0.000549317
POX_a01238	hypothetical protein	-0.630006	0.0119762
POX_a01239	CAZmyes PL15;GT41;	-0.75421	0.000551656
POX_a01242	hypothetical protein	-0.349302	0.0140094
POX_a01246	hypothetical protein	-0.909802	0.00382919
POX_a01247	hypothetical protein	-1.18806	0.00225023
POX_a01249	hypothetical protein	-0.332864	0.0441048
POX_a01253	hypothetical protein	0.700953	7.29e-05
POX_a01254	hypothetical protein	0.782401	0.00065509
POX_a01255	hypothetical protein	-0.884558	0.0180439
POX_a01256	hypothetical protein	-0.276796	0.0389947
POX_a01258	hypothetical protein	-1.96669	0
POX_a01259	hypothetical protein	-1.74781	0.00236871
POX_a01260	hypothetical protein	0.39252	0.0226555
POX_a01261	hypothetical protein	-0.96218	0.00547169
POX_a01262	hypothetical protein	-0.832489	7.98e-06
POX_a01266	hypothetical protein	-0.36914	0.0219986
POX_a01267	hypothetical protein	-0.526148	0.0173227
POX_a01268	hypothetical protein	0.808302	8.85e-06
POX_a01271	hypothetical protein	0.649575	0.00523089
POX_a01276	hypothetical protein	-0.725548	0.00443812
POX_a01277	hypothetical protein	-1.58148	0.00197051
POX_a01278	hypothetical protein	1.52605	0.00583844
POX_a01282	hypothetical protein	-0.539621	0.00427997
POX_a01283	hypothetical protein	-0.20864	0.0118734
POX_a01284	hypothetical protein	-1.07221	0.00772958
POX_a01285	hypothetical protein	1.53084	0.00135183
POX_a01286	Polyketide synthase, enoylreductase [Penicillium italicum]	-0.492403	0.0202651
POX_a01292	hypothetical protein	-3.76747	0
POX_a01293	hypothetical protein	-1.02426	0.00183147
POX_a01294	hypothetical protein	-0.598286	0.00181706
POX_a01295	hypothetical protein	-0.48	0.0139127
POX_a01299	hypothetical protein	-0.655512	0.0188864
POX_a01301	transcription factor GATA type zinc finger	-0.3734	0.0287111
POX_a01303	hypothetical protein	-0.94155	0
POX_a01304	hypothetical protein	-0.510484	0.0308601
POX_a01306	Homeodomain-like transcription factor;CAZmyes GT2_Chitin_synth_2;GT2_Glyco_tranf_2_3;GT2_Glyco_trans_2_3;GT2_Glycos_transf_2;GT21;	0.583621	0.0206356
POX_a01307	Homeodomain-like transcription factor;CAZmyes GT2_Chitin_synth_2;GT2_Glyco_trans_2_3;GT2_Glyco_tranf_2_3;GT21;GT2_Glycos_transf_2;	0.996779	0.00543554
POX_a01308	hypothetical protein	0.735911	0.00370937
POX_a01310	hypothetical protein	0.504721	0.0396614
POX_a01312	hypothetical protein	0.573155	0.0374863
POX_a01315	hypothetical protein	-1.38256	7.77e-16
POX_a01316	hypothetical protein	-1.04497	0.000700717
POX_a01317	hypothetical protein	-0.712346	0.00855493
POX_a01320	hypothetical protein	-0.664639	0.00097214
POX_a01321	transcription factor C2H2 zinc finger	-0.5716	0.0335803
POX_a01322	hypothetical protein	-0.884733	0.0074793
POX_a01323	hypothetical protein	-1.01873	0.00187849
POX_a01325	hypothetical protein	0.644683	0.0280887
POX_a01326	hypothetical protein	-0.339985	0.00510763
POX_a01328	hypothetical protein	2.61397	1.11e-09
POX_a01329	hypothetical protein	-0.435959	0.00751497
POX_a01330	hypothetical protein	-1.13148	0.0034465
POX_a01331	hypothetical protein	-0.438302	0.0271957
POX_a01332	hypothetical protein	-1.29237	0.00131924
POX_a01333	hypothetical protein	-0.371405	0.0138493
POX_a01334	hypothetical protein	-0.422431	0.0162829
POX_a01335	hypothetical protein	-0.761278	0.00105217
POX_a01336	Methylmalonate-semialdehyde dehydrogenase [acylating], mitochondrial	-0.246192	0.0254012
POX_a01337	hypothetical protein	0.648456	0.00203986
POX_a01338	hypothetical protein	-0.406459	0.015554
POX_a01339	hypothetical protein	-0.593164	0.00561916
POX_a01340	hypothetical protein	0.877413	0.0054956
POX_a01342	hypothetical protein	0.923691	0.0071017
POX_a01343	hypothetical protein	-1.75966	0.000545644
POX_a01345	hypothetical protein	-0.739399	0.00765184
POX_a01346	hypothetical protein	0.744507	0.0148039
POX_a01347	Glucose-repressible alcohol dehydrogenase transcriptional effector	-0.437831	0.0196064
POX_a01348	CAZmyes CE1;	-0.750378	0.000634408
POX_a01353	hypothetical protein	0.69206	0.00659272
POX_a01354	hypothetical protein	-0.809534	0.0013986
POX_a01355	transcription factor GATA type zinc finger	-0.78601	0.00123076
POX_a01356	Putative DNA repair protein Rad50	-1.19618	0.000783382
POX_a01357	hypothetical protein	-0.438769	0.0341865
POX_a01358	Putative DNA repair protein Rad1	0.548687	0.0109559
POX_a01360	hypothetical protein	-0.46977	0.0078123
POX_a01361	hypothetical protein	-0.619424	0.00563417
POX_a01362	hypothetical protein	-0.667275	0.00780759
POX_a01363	CAZmyes CE1;	-3.87233	0
POX_a01365	hypothetical protein	-2.79658	0.000118265
POX_a01366	hypothetical protein	-0.53082	0.0107782
POX_a01368	hypothetical protein	-0.987509	0.0200351
POX_a01371	hypothetical protein	-0.532985	0.0422776
POX_a01372	hypothetical protein	-1.36762	0.000540843
POX_a01374	hypothetical protein	-0.613881	0.0114387
POX_a01376	hypothetical protein	-0.500664	0.0263995
POX_a01378	hypothetical protein	-0.429973	0.0178078
POX_a01380	hypothetical protein	1.12015	0.0210125
POX_a01381	hypothetical protein	0.936674	0.030083
POX_a01383	hypothetical protein	0.459937	0.0348238
POX_a01384	hypothetical protein	0.95022	0.00553011
POX_a01386	hypothetical protein	-2.63338	0.00120362
POX_a01387	hypothetical protein	-0.518131	0.0336603
POX_a01388	hypothetical protein	0.988171	0.000145849
POX_a01389	hypothetical protein	-0.659141	0.00766753
POX_a01391	hypothetical protein	-0.43861	0.0230532
POX_a01394	hypothetical protein	1.39956	0.0144232
POX_a01395	hypothetical protein	2.62149	0.0058759
POX_a01396	hypothetical protein	-0.362861	0.0225476
POX_a01397	hypothetical protein	-1.67628	0.00218597
POX_a01398	hypothetical protein	-0.559564	0.0249638
POX_a01399	hypothetical protein	-1.18078	0.00348885
POX_a01401	hypothetical protein	-0.339189	0.0113647
POX_a01402	hypothetical protein	-0.694552	0.0180152
POX_a01403	hypothetical protein	-1.51795	0.00113523
POX_a01404	hypothetical protein	-3.08471	4.97e-08
POX_a01406	hypothetical protein	-0.756439	0.00674579
POX_a01408	hypothetical protein	-1.15078	0.00106831
POX_a01411	hypothetical protein	-0.313833	0.0491374
POX_a01412	hypothetical protein	-0.255343	0.0445306
POX_a01413	hypothetical protein	-0.405643	0.0078335
POX_a01415	CAZmyes GT41;	-0.405253	0.0267973
POX_a01419	hypothetical protein	-0.768001	0.00586269
POX_a01421	hypothetical protein	-0.385466	0.0164078
POX_a01423	hypothetical protein	-1.04395	0.000995828
POX_a01424	hypothetical protein	-2.34501	1.15e-11
POX_a01426	hypothetical protein	-1.77077	0.00144531
POX_a01427	hypothetical protein	-2.3556	0.00207048
POX_a01429	hypothetical protein	-1.62004	0.00227041
POX_a01430	hypothetical protein	-0.603477	0.000733147
POX_a01431	hypothetical protein	-0.37365	0.0460817
POX_a01432	hypothetical protein	-0.216286	0.0452731
POX_a01433	hypothetical protein	-0.649036	0.00797849
POX_a01435	hypothetical protein	-0.839369	0.00223437
POX_a01436	hypothetical protein	-0.634077	0.010891
POX_a01438	CAZmyes GH23;	-0.325847	0.0189214
POX_a01439	hypothetical protein	0.662211	0.0113066
POX_a01441	hypothetical protein	-0.421346	0.0197691
POX_a01442	hypothetical protein	-0.629466	0.0311191
POX_a01443	hypothetical protein	-1.04236	0.00425204
POX_a01444	hypothetical protein	0.455778	0.00894191
POX_a01445	hypothetical protein	-0.840457	0.00410006
POX_a01448	hypothetical protein	0.925001	0.0126784
POX_a01449	hypothetical protein	-0.455198	0.0233258
POX_a01450	transcription factor Winged helix repressor DNA-binding	-0.841226	0.00638784
POX_a01451	hypothetical protein	-0.959161	0.00169863
POX_a01452	hypothetical protein	-0.779021	0.0272338
POX_a01454	hypothetical protein	-1.16096	0.00190743
POX_a01456	hypothetical protein	-0.408798	0.00731483
POX_a01463	hypothetical protein	1.59427	0.0182163
POX_a01465	hypothetical protein	-2.61571	0.000697175
POX_a01467	hypothetical protein	-0.557813	0.00930553
POX_a01470	hypothetical protein	-0.58641	0.0202546
POX_a01472	hypothetical protein	-0.81911	0.00547409
POX_a01473	CAZmyes AA3;AA3_2;AA3_1;	-3.10073	0.00031466
POX_a01476	hypothetical protein	1.3514	0.0143956
POX_a01477	hypothetical protein	0.279007	0.0144266
POX_a01481	hypothetical protein	-0.502413	0.0063309
POX_a01482	hypothetical protein	-5.0855	2.22e-16
POX_a01484	hypothetical protein	-0.688444	0.00428132
POX_a01485	hypothetical protein	1.45236	4.44e-16
POX_a01488	hypothetical protein	-0.494108	0.0202927
POX_a01489	hypothetical protein	1.10904	2.13e-13
POX_a01491	hypothetical protein	0.587075	0.0277665
POX_a01492	hypothetical protein	1.16449	1.11e-16
POX_a01495	hypothetical protein	-0.401306	0.0103248
POX_a01496	hypothetical protein	0.995614	1.36e-09
POX_a01497	hypothetical protein	-1.95165	0.0014131
POX_a01498	hypothetical protein	-0.728759	0.00537256
POX_a01499	hypothetical protein	-1.27753	0.00383212
POX_a01500	hypothetical protein	0.535706	0.020801
POX_a01502	hypothetical protein	-0.8668	0.0018174
POX_a01504	hypothetical protein	1.43588	0.0208975
POX_a01508	transcription factor C2H2 zinc finger	-1.34389	0.000798773
POX_a01510	hypothetical protein	-1.46057	0.00151677
POX_a01512	hypothetical protein	0.772042	0
POX_a01513	hypothetical protein	2.91938	0.00146697
POX_a01514	hypothetical protein	0.984073	0.0126135
POX_a01515	hypothetical protein	0.906855	0.0114371
POX_a01516	Putative Glycerol kinase 2	-0.713447	0.00553872
POX_a01520	hypothetical protein	0.419935	0.005064
POX_a01521	hypothetical protein	-0.620213	0.0201793
POX_a01522	hypothetical protein	0.909454	0.0114776
POX_a01523	Proteasome activator complex subunit 4	-0.471344	0.019297
POX_a01524	CAZmyes GT76;	-0.493822	0.0229617
POX_a01525	hypothetical protein	1.44619	0.00386112
POX_a01526	hypothetical protein	-0.414393	0.0395363
POX_a01527	hypothetical protein	-1.29651	0.000598395
POX_a01528	hypothetical protein	0.574769	0.0213521
POX_a01532	hypothetical protein	-1.3957	0.00181972
POX_a01533	Putative Carbonic anhydrase	-0.646673	0.010909
POX_a01534	hypothetical protein	0.807558	0.0144342
POX_a01537	Xanthine dehydrogenase	-0.942221	0.00414217
POX_a01541	hypothetical protein	-0.47056	0.0333131
POX_a01543	hypothetical protein	-0.605189	0.00493105
POX_a01544	hypothetical protein	-0.872327	0.00218306
POX_a01546	hypothetical protein	0.42399	0.0206384
POX_a01549	C2 domain protein	-2.71324	0
POX_a01551	hypothetical protein	-1.08016	0.00547344
POX_a01552	hypothetical protein	-0.745797	0.00333921
POX_a01553	hypothetical protein	-2.57903	4.04e-09
POX_a01556	hypothetical protein	-0.969577	0.00149223
POX_a01562	hypothetical protein	-0.864332	0.00407127
POX_a01563	hypothetical protein	-0.717862	0.00788021
POX_a01564	hypothetical protein	-0.446453	0.0309092
POX_a01565	hypothetical protein	-0.568794	0.00569783
POX_a01566	hypothetical protein	2.90291	1.11e-16
POX_a01568	hypothetical protein	-1.4368	0.00108794
POX_a01569	hypothetical protein	0.719598	0.0212422
POX_a01574	hypothetical protein	1.00297	0.00478933
POX_a01575	hypothetical protein	0.81487	0.0207537
POX_a01576	hypothetical protein	0.425895	0.0346793
POX_a01577	hypothetical protein	-0.646217	0.0202939
POX_a01578	H42_EMENI Histone H4.2 [Aspergillus nidulans FGSC A4]	-0.469251	0.00562746
POX_a01580	hypothetical protein	1.30541	0.0206708
POX_a01581	hypothetical protein	1.52631	0.0050963
POX_a01586	hypothetical protein	1.00827	0.0429776
POX_a01587	hypothetical protein	-0.857954	0.00642326
POX_a01588	hypothetical protein	-0.552408	0.0197864
POX_a01590	hypothetical protein	-0.406207	0.00690789
POX_a01591	hypothetical protein	-3.0694	0.00147196
POX_a01594	Putative U2 snrnp component prp10	-0.475474	0.0261506
POX_a01596	hypothetical protein	-1.16751	0.0111864
POX_a01600	hypothetical protein	-0.579616	0.00380112
POX_a01601	hypothetical protein	-0.501127	0.021506
POX_a01602	hypothetical protein	-0.518361	0.0230164
POX_a01605	hypothetical protein	0.356606	0.00522208
POX_a01607	hypothetical protein	-0.233732	0.038223
POX_a01611	hypothetical protein	-2.43296	0.000948501
POX_a01612	putative ubiquitin carboxyl-terminal hydrolase CreB	-0.624706	0.0191519
POX_a01615	hypothetical protein	-0.482853	0.0169086
POX_a01617	hypothetical protein	-0.642394	0.00198223
POX_a01618	hypothetical protein	0.58994	0.0310249
POX_a01620	hypothetical protein	-0.609218	0.0113588
POX_a01621	hypothetical protein	1.14835	2.55e-15
POX_a01624	transcription factor Homeodomain-like	-0.626848	0.0201165
POX_a01626	hypothetical protein	-0.638657	0.00668118
POX_a01627	transcription factor Zinc finger	-0.568407	0.00541454
POX_a01628	transcription factor Zinc finger	-0.760576	0.00678567
POX_a01630	hypothetical protein	-0.649607	0.0204622
POX_a01631	Glutamine synthetase	-0.250697	0.00143013
POX_a01635	hypothetical protein	-0.468862	0.0200918
POX_a01639	hypothetical protein	0.317479	0.0073506
POX_a01641	hypothetical protein	-0.403233	0.00665583
POX_a01643	hypothetical protein	2.30019	0.000602792
POX_a01644	hypothetical protein	0.840999	0.0493714
POX_a01645	hypothetical protein	0.587147	0.0210759
POX_a01646	hypothetical protein	0.770083	0.00628551
POX_a01647	hypothetical protein	0.767934	0.0152781
POX_a01648	hypothetical protein	1.79414	0.00731021
POX_a01650	hypothetical protein	-1.10553	0.00133367
POX_a01655	hypothetical protein	-0.388824	0.0387688
POX_a01657	hypothetical protein	1.16771	0.00553685
POX_a01661	hypothetical protein	0.488018	0.0239391
POX_a01662	hypothetical protein	0.497606	0.0147885
POX_a01663	hypothetical protein	-0.657053	0.00320176
POX_a01664	hypothetical protein	-1.47465	0.00116661
POX_a01666	CAZmyes GT28;GT1;	-0.775387	0.00788367
POX_a01667	hypothetical protein	0.584269	0.0145197
POX_a01669	hypothetical protein	-0.66186	0.0122
POX_a01674	hypothetical protein	-0.639264	0.00818022
POX_a01676	hypothetical protein	-0.571597	0.010791
POX_a01677	hypothetical protein	0.556415	0.0264486
POX_a01678	hypothetical protein	-0.320216	0.027295
POX_a01679	hypothetical protein	-0.255934	0.0201048
POX_a01680	Putative Isocitrate lyase	2.1091	1.67e-15
POX_a01682	hypothetical protein	1.03097	0.00519898
POX_a01683	hypothetical protein	-0.453878	0.0289277
POX_a01686	hypothetical protein	1.63858	1.28e-13
POX_a01687	hypothetical protein	-0.561958	0.0150818
POX_a01689	hypothetical protein	-1.32765	0.0108363
POX_a01691	transcription factor C2H2 zinc finger	-3.30581	0.00130272
POX_a01694	hypothetical protein	-1.31333	0.0121781
POX_a01697	CAZmyes AA5;	0.906993	7.06e-05
POX_a01698	hypothetical protein	0.808592	0.00217921
POX_a01700	hypothetical protein	-0.894009	0.0115233
POX_a01701	hypothetical protein	-1.88547	0.0022675
POX_a01702	hypothetical protein	-0.703116	0.000937449
POX_a01704	hypothetical protein	-0.285708	0.0375659
POX_a01705	hypothetical protein	-0.382332	0.00643586
POX_a01708	hypothetical protein	0.564572	0.014575
POX_a01710	hypothetical protein	-0.468646	0.0202391
POX_a01711	hypothetical protein	0.538864	0.00375015
POX_a01713	hypothetical protein	-0.493114	0.0190862
POX_a01714	hypothetical protein	-0.373302	0.0199333
POX_a01719	hypothetical protein	-1.0712	0.00432721
POX_a01721	transcription factor Zn2Cys6	-1.26605	0.00717231
POX_a01722	hypothetical protein	-0.677106	0.00796273
POX_a01726	CAZmyes GT48;	1.00483	0.00275471
POX_a01727	hypothetical protein	1.48496	0.0115664
POX_a01729	hypothetical protein	1.96979	1.34e-11
POX_a01730	hypothetical protein	0.898151	0.0065419
POX_a01731	hypothetical protein	-0.985019	0.0124417
POX_a01733	hypothetical protein	-0.774302	0.0034144
POX_a01734	hypothetical protein	-2.03932	0.0061861
POX_a01736	CAZmyes CE1;	-0.872862	0.00419571
POX_a01738	hypothetical protein	-0.934344	0.001338
POX_a01740	hypothetical protein	-0.225897	0.0420796
POX_a01741	hypothetical protein	-0.975207	0.00118279
POX_a01742	transcription factor Winged helix repressor DNA-binding	-1.34072	0
POX_a01743	hypothetical protein	-0.864721	0.00701269
POX_a01744	hypothetical protein	-0.652171	0.00159405
POX_a01745	hypothetical protein	-0.530936	0.00873197
POX_a01748	hypothetical protein	-1.03594	0.00550536
POX_a01749	hypothetical protein	-0.416314	0.00750925
POX_a01752	hypothetical protein	0.299878	0.0416615
POX_a01754	hypothetical protein	-0.565164	0.00603271
POX_a01756	hypothetical protein	-0.441002	0.00661097
POX_a01757	hypothetical protein	0.394407	0.00337932
POX_a01758	hypothetical protein	0.834283	0.00693235
POX_a01759	hypothetical protein	-1.0087	0.0036425
POX_a01760	hypothetical protein	-1.55535	0.00197286
POX_a01761	transcription factor Winged helix repressor DNA-binding	-0.201056	0.0429688
POX_a01764	hypothetical protein	-1.09773	0.00190536
POX_a01765	hypothetical protein	-1.29512	0.00163149
POX_a01767	hypothetical protein	0.434986	0.00382789
POX_a01768	hypothetical protein	-0.435434	0.0114891
POX_a01769	hypothetical protein	-0.569889	0.0347014
POX_a01770	hypothetical protein	-0.38956	0.0479052
POX_a01771	hypothetical protein	-0.30417	0.0208045
POX_a01772	hypothetical protein	0.526384	0.0211182
POX_a01773	hypothetical protein	-0.388167	0.0202957
POX_a01774	hypothetical protein	0.512318	0.00139611
POX_a01776	hypothetical protein	-0.479278	0.00268779
POX_a01779	hypothetical protein	-1.97832	4.1e-05
POX_a01783	hypothetical protein	-0.866556	0.00442278
POX_a01784	hypothetical protein	-1.08169	0.00118211
POX_a01786	transcription factor C2H2 zinc finger	1.0417	0.00740399
POX_a01787	hypothetical protein	0.603159	0.00113538
POX_a01790	CAZmyes AA7;	1.15141	0.0144004
POX_a01794	hypothetical protein	-0.997	0.00174045
POX_a01795	hypothetical protein	-0.591434	0.0174699
POX_a01796	hypothetical protein	0.371555	0.00276648
POX_a01802	hypothetical protein	-0.905689	0.00549185
POX_a01803	nucleotide-sugar transporter	-1.33796	0.00197014
POX_a01805	hypothetical protein	-1.85672	0.000501536
POX_a01806	hypothetical protein	-1.28913	0.00393088
POX_a01810	hypothetical protein	0.996298	0.00562227
POX_a01811	hypothetical protein	0.523485	0.0312603
POX_a01812	hypothetical protein	0.838451	0.00572244
POX_a01813	hypothetical protein	0.90158	0.00279626
POX_a01814	hypothetical protein	0.378243	0.0359444
POX_a01815	hypothetical protein	-0.34859	0.0390509
POX_a01816	hypothetical protein	-1.40334	0.00197382
POX_a01817	hypothetical protein	-0.779922	0.00139928
POX_a01820	hypothetical protein	-0.761065	0.00534631
POX_a01821	hypothetical protein	-1.3732	0.000736546
POX_a01826	hypothetical protein	0.177435	0.0254274
POX_a01830	hypothetical protein	-1.04201	0.00418972
POX_a01832	hypothetical protein	-1.24	0.00156883
POX_a01833	hypothetical protein	-0.206558	0.0025908
POX_a01834	hypothetical protein	-0.329643	0.00745257
POX_a01835	hypothetical protein	0.998565	0.0248536
POX_a01836	hypothetical protein	-1.32911	0.00133411
POX_a01838	hypothetical protein	-3.26517	0.000940668
POX_a01840	hypothetical protein	-1.71605	5.27e-09
POX_a01841	hypothetical protein	-1.9335	0.0023433
POX_a01842	hypothetical protein	-0.937746	0.00107609
POX_a01845	CAZmyes GH18;GH85;	-1.88221	0.000830467
POX_a01846	hypothetical protein	-0.987321	0.0262345
POX_a01848	hypothetical protein	-2.87405	3.33e-16
POX_a01850	hypothetical protein	0.414758	0.0121993
POX_a01851	Transmembrane 9 superfamily member 7	-0.297328	0.0433176
POX_a01852	hypothetical protein	5.46417	0
POX_a01855	hypothetical protein	0.808019	0.0389501
POX_a01856	hypothetical protein	0.483621	0.00721272
POX_a01857	hypothetical protein	0.476012	0.0317554
POX_a01859	hypothetical protein	1.11021	0.0191468
POX_a01861	hypothetical protein	1.06184	0.00856139
POX_a01863	hypothetical protein	-0.649719	0.00973137
POX_a01864	hypothetical protein	-1.15578	9.72e-06
POX_a01865	hypothetical protein	0.889778	3.33e-16
POX_a01867	CAZmyes AA2;	0.55226	0.0357722
POX_a01869	hypothetical protein	-0.953747	0.00596674
POX_a01870	CAZmyes GT41;	-0.475082	0.021948
POX_a01871	CAZmyes GH10;CBM1;GH113;GH1;	-8.46926	6.72e-05
POX_a01874	hypothetical protein	-0.687682	0.00792562
POX_a01875	hypothetical protein	-0.464472	0.000549445
POX_a01877	transcription factor APSES	-0.652413	0.0202938
POX_a01881	CAZmyes GH92;	-1.60586	0.005198
POX_a01884	CAZmyes CE1;	0.917919	0.00670759
POX_a01885	hypothetical protein	-0.820132	0.0299679
POX_a01888	hypothetical protein	-0.5954	0.0202041
POX_a01890	hypothetical protein	-0.978939	0.00263171
POX_a01893	CAZmyes AA3_1;AA3;AA3_2;	0.736238	0.0404369
POX_a01894	hypothetical protein	-0.523546	0.0268939
POX_a01896	hypothetical protein	-1.8707	0.0017086
POX_a01897	hypothetical protein	-1.05679	1.11e-16
POX_a01898	hypothetical protein	-0.891378	0.00798086
POX_a01901	hypothetical protein	-3.0192	0.00068122
POX_a01902	hypothetical protein	-1.74564	0.00268474
POX_a01903	CAZmyes GT33;GT4;	-0.662285	0.0112108
POX_a01904	hypothetical protein	-0.515014	0.0378002
POX_a01905	hypothetical protein	-1.22875	0.00256586
POX_a01907	hypothetical protein	-0.657282	0.00192802
POX_a01908	CAZmyes AA7;	-0.515199	0.020188
POX_a01909	hypothetical protein	-1.36659	6.66e-16
POX_a01910	hypothetical protein	-0.445688	0.0112735
POX_a01912	hypothetical protein	-1.85584	0.000125481
POX_a01913	hypothetical protein	-1.31254	0.000601747
POX_a01914	hypothetical protein	-0.532998	0.017813
POX_a01915	hypothetical protein	-1.15741	0.00153275
POX_a01916	hypothetical protein	-0.404467	0.0202918
POX_a01917	hypothetical protein	3.75108	0
POX_a01918	transcription factor Zn2Cys6	2.33786	3.29e-09
POX_a01919	hypothetical protein	1.00871	0.00617691
POX_a01920	hypothetical protein	1.39304	0.0272869
POX_a01921	CAZmyes GT2_Chitin_synth_1;GT2_Chitin_synth_2;GT2_Glyco_trans_2_3;	2.56355	2.07e-06
POX_a01922	hypothetical protein	1.68492	0.0143874
POX_a01923	hypothetical protein	0.751211	0.00520051
POX_a01924	N amino acid transport system protein	0.856985	0.011003
POX_a01926	hypothetical protein	-1.28438	0.00547495
POX_a01929	CAZmyes GH43_14;GH43_12;GH43_13;GH43_11;GH43;GH43_10;GH43_9;GH43_3;GH43_34;GH43_8;GH43_15;GH43_28;GH43_31;GH43_36;GH43_4;GH43_33;GH43_29;GH43_32;GH43_5;GH43_2;GH43_19;GH43_16;GH43_26;GH43_30;GH43_37;GH43_24;GH43_18;GH43_7;GH43_6;GH117;GH43_23;GH43_22;GH43_1;GH32;GH130;	-2.80857	0.00146165
POX_a01930	sugar transporter	-4.67425	1.11e-16
POX_a01932	hypothetical protein	-1.8246	2.22e-16
POX_a01933	hypothetical protein	-1.58932	0.00190168
POX_a01934	hypothetical protein	-0.701591	0.00334667
POX_b01935	hypothetical protein	-0.920208	0.0197621
POX_b01936	hypothetical protein	-2.7067	0.000612853
POX_b01937	hypothetical protein	-1.2746	0.00406393
POX_b01938	hypothetical protein	1.79306	0.011262
POX_b01939	hypothetical protein	0.915473	0.0144952
POX_b01940	protein of unknown function DUF2183	-1.83343	1.62e-10
POX_b01942	hypothetical protein	-2.17584	0.00107812
POX_b01943	CAZmyes GH75;	-4.59026	0.00149274
POX_b01945	hypothetical protein	1.23488	0.0465813
POX_b01946	CAZmyes GH5_7;GH5_30;GH5;GH5_41;GH5_19;CBM1;GH158;GH5_10;GH5_42;GH5_46;GH5_31;GH5_22;GH5_1;GH5_47;GH5_54;GH5_36;GH2;GH5_14;GH5_45;GH5_25;GH5_9;GH5_8;GH5_13;GH164;GH148;GH5_37;GH147;GH42;GH5_24;GH10;GH5_56;GH5_18;GH113;GH5_44;	-5.70776	0.00252202
POX_b01947	hypothetical protein	1.85117	6.66e-16
POX_b01948	hypothetical protein	2.81863	0
POX_b01949	hypothetical protein	4.46028	0
POX_b01951	hypothetical protein	-2.70525	3.33e-16
POX_b01952	hypothetical protein	-1.78565	0.00269174
POX_b01953	hypothetical protein	-1.78806	0.00157815
POX_b01957	hypothetical protein	-0.938596	0.00156474
POX_b01958	hypothetical protein	-0.612917	0.0201827
POX_b01959	hypothetical protein	-0.303349	0.0384611
POX_b01961	hypothetical protein	-1.12484	0.00223815
POX_b01962	transcription factor Zn2Cys6	-1.28874	0.000904762
POX_b01963	CAZmyes AA3_2;	-1.35649	0.00344393
POX_b01964	hypothetical protein	-1.12729	0.00346048
POX_b01966	transcription factor Zinc finger	-1.72631	0
POX_b01967	hypothetical protein	-1.01401	0.00225318
POX_b01969	transcription factor Zn2Cys6	-2.41493	0.00197019
POX_b01970	CAZmyes GH2;GH158;	-6.4518	0.00155277
POX_b01971	hypothetical protein	-2.35975	0.000940381
POX_b01972	hypothetical protein	-0.652392	0.00819699
POX_b01973	hypothetical protein	-0.588496	0.0051982
POX_b01974	hypothetical protein	-0.438235	0.0198674
POX_b01975	hypothetical protein	-0.299474	0.0363844
POX_b01978	hypothetical protein	-0.454263	0.00784143
POX_b01980	isoleucyl-tRNA synthetase	-0.804036	0.0039564
POX_b01981	hypothetical protein	-0.249313	0.0202898
POX_b01982	hypothetical protein	-0.840556	0.0263289
POX_b01984	ribosomal protein S5	0.514907	1.31e-12
POX_b01985	Cap binding protein	-0.188275	0.0388283
POX_b01988	hypothetical protein	2.01899	0.00612669
POX_b01995	hypothetical protein	-0.391812	0.0300778
POX_b01997	hypothetical protein	-1.19504	5.47e-05
POX_b01998	hypothetical protein	-0.633524	0.0107171
POX_b02000	hypothetical protein	-0.759485	0.00778074
POX_b02001	transcription factor Zn2Cys6	-1.16094	0.00270522
POX_b02002	hypothetical protein	-0.592209	0.0201577
POX_b02003	hypothetical protein	-1.14711	0.00125296
POX_b02004	hypothetical protein	-1.22057	0.00113226
POX_b02006	hypothetical protein	-1.12338	0.00644077
POX_b02007	hypothetical protein	0.85543	0.0300758
POX_b02010	hypothetical protein	-1.40428	0.00162734
POX_b02011	hypothetical protein	-0.561243	0.0232974
POX_b02012	hypothetical protein	-0.865209	0.00323885
POX_b02014	hypothetical protein	-1.17532	0.0184546
POX_b02015	hypothetical protein	-0.393233	0.00649822
POX_b02018	hypothetical protein	-2.38707	8.52e-07
POX_b02019	hypothetical protein	-1.43979	0.00197037
POX_b02021	hypothetical protein	-2.38346	3.4e-10
POX_b02022	hypothetical protein	-1.6219	0.00083344
POX_b02023	hypothetical protein	-0.497669	0.0382643
POX_b02028	hypothetical protein	-1.10089	0.00244682
POX_b02030	hypothetical protein	-0.178336	0.0200002
POX_b02031	CAZmyes GH28;GH91;PL29;	-1.71768	0.00599577
POX_b02035	hypothetical protein	-0.303917	0.0391765
POX_b02037	transcription factor Zn2Cys6	0.937514	0.0207635
POX_b02038	putative UTP--glucose-1-phosphate uridylyltransferase	0.370679	0.000154482
POX_b02041	CAZmyes GT41;CBM60;	0.501712	0.0145814
POX_b02043	transcription factor Zn2Cys6	-0.660265	0.00750732
POX_b02044	hypothetical protein	-0.533845	0.0200427
POX_b02046	hypothetical protein	0.35461	0.0358743
POX_b02049	hypothetical protein	-3.83438	1.11e-16
POX_b02050	hypothetical protein	-0.54565	0.0197716
POX_b02051	hypothetical protein	-0.266182	0.0209621
POX_b02052	hypothetical protein	-0.538389	0.0276955
POX_b02054	hypothetical protein	-1.34907	0.00165476
POX_b02058	hypothetical protein	-0.477287	0.028881
POX_b02059	CAZmyes PL2;	0.673825	0.0397565
POX_b02060	hypothetical protein	-0.426461	0.000258586
POX_b02061	hypothetical protein	-0.62484	0.00168542
POX_b02062	hypothetical protein	-0.432421	0.0392959
POX_b02063	hypothetical protein	0.73747	0.00581156
POX_b02065	transcription factor Zn2Cys6	-1.15546	0.00110345
POX_b02066	hypothetical protein	-0.709834	0.028255
POX_b02067	hypothetical protein	-1.31374	0.00336791
POX_b02068	hypothetical protein	-0.820998	0.00379932
POX_b02069	hypothetical protein	-2.99564	0.00175217
POX_b02070	hypothetical protein	-1.87679	1.52e-08
POX_b02071	CAZmyes GH18;	-1.33721	0.0032245
POX_b02072	hypothetical protein	-2.41454	0
POX_b02073	hypothetical protein	-1.88429	5.55e-16
POX_b02074	CAZmyes GT28;	-2.35756	0
POX_b02075	hypothetical protein	-3.03929	3.33e-16
POX_b02077	transcription factor Zn2Cys6	-1.70868	0.00575469
POX_b02078	hypothetical protein	-0.882087	0
POX_b02080	hypothetical protein	0.62339	0.0028758
POX_b02085	hypothetical protein	-1.29641	0.000885929
POX_b02086	CAZmyes GH89;	-0.564605	0.0121924
POX_b02087	hypothetical protein	-0.539016	0.0334141
POX_b02088	hypothetical protein	0.504727	0.00140534
POX_b02090	hypothetical protein	-0.33823	0.0403028
POX_b02094	hypothetical protein	-1.20887	0.000789854
POX_b02098	hypothetical protein	-3.21159	0.000845817
POX_b02099	hypothetical protein	-2.55624	0
POX_b02103	hypothetical protein	-0.822133	0.0248401
POX_b02104	CAZmyes GH47;	-0.710882	0.0183235
POX_b02105	hypothetical protein	0.527528	0.00555176
POX_b02106	hypothetical protein	-0.7226	0.00907593
POX_b02107	hypothetical protein	-0.21231	0.00998013
POX_b02108	hypothetical protein	-1.09823	0.00119563
POX_b02109	hypothetical protein	-0.593244	0.0111699
POX_b02110	hypothetical protein	0.251369	0.0311902
POX_b02120	hypothetical protein	0.849259	0.0134193
POX_b02123	CAZmyes GT2_Glyco_tranf_2_3;GT2_Glycos_transf_2;GT21;	0.355278	0.0296308
POX_b02126	hypothetical protein	0.672524	0.0105489
POX_b02127	hypothetical protein	1.34037	0.00528955
POX_b02128	hypothetical protein	0.619028	0.0142156
POX_b02129	hypothetical protein	-1.38498	0.0052582
POX_b02130	hypothetical protein	-1.06986	0.00194659
POX_b02131	hypothetical protein	-1.86837	2.85e-08
POX_b02132	CAZmyes AA4;AA7;	-0.869368	0.0022813
POX_b02133	hypothetical protein	-0.398003	0.0408003
POX_b02136	hypothetical protein	-0.925787	0.0039929
POX_b02138	transcription factor Homeodomain-like	-0.310882	0.0422716
POX_b02139	hypothetical protein	-1.62914	3.33e-16
POX_b02140	transcription factor Zn2Cys6	-1.29705	0.0025745
POX_b02141	CAZmyes AA3_1;	-3.18653	0.000994057
POX_b02144	hypothetical protein	0.687239	0.00530068
POX_b02145	hypothetical protein	-0.315814	0.0229332
POX_b02146	hypothetical protein	-0.610273	0.00150661
POX_b02147	hypothetical protein	-0.980297	0.00412737
POX_b02148	hypothetical protein	-0.451019	0.0121554
POX_b02149	CAZmyes GT41;	-0.957718	0.00410065
POX_b02150	hypothetical protein	-0.670089	0.0122869
POX_b02153	hypothetical protein	-0.529916	0.0093341
POX_b02155	hypothetical protein	-0.30867	0.0283209
POX_b02156	hypothetical protein	0.617306	0.0134192
POX_b02157	hypothetical protein	0.480042	0.0300848
POX_b02158	hypothetical protein	-2.73125	0
POX_b02160	sugar kinase	-0.450954	0.006583
POX_b02161	hypothetical protein	-1.19415	0.00247588
POX_b02162	hypothetical protein	0.243841	0.0366084
POX_b02164	hypothetical protein	1.86688	4.44e-16
POX_b02165	hypothetical protein	1.07111	0.00901566
POX_b02166	hypothetical protein	-0.308189	0.0452082
POX_b02168	hypothetical protein	-0.337655	0.0225337
POX_b02173	hypothetical protein	-1.6672	0.00627465
POX_b02177	hypothetical protein	0.323899	0.00569006
POX_b02179	hypothetical protein	-0.440401	0.0264074
POX_b02181	hypothetical protein	-1.32403	0.00742754
POX_b02182	hypothetical protein	-0.831763	0.00781857
POX_b02183	hypothetical protein	-1.18286	0.0007489
POX_b02186	hypothetical protein	-0.763397	0.00961285
POX_b02187	transcription factor Winged helix repressor DNA-binding	-0.441035	0.0230369
POX_b02188	hypothetical protein	-1.99548	0.000663697
POX_b02191	hypothetical protein	0.920711	0.027952
POX_b02194	hypothetical protein	1.30307	0.0208118
POX_b02195	hypothetical protein	1.15732	0.00390241
POX_b02197	hypothetical protein	-1.43848	0.0021005
POX_b02198	hypothetical protein	-2.9797	4.52e-05
POX_b02202	hypothetical protein	-0.263894	0.0198404
POX_b02203	hypothetical protein	-0.854221	0.0104807
POX_b02205	hypothetical protein	-0.383196	0.0356702
POX_b02208	hypothetical protein	-0.594112	0.0113866
POX_b02211	transcription factor Homeobox	-2.14296	0.00401111
POX_b02212	transcription factor Zn2Cys6	-1.01144	0.00540337
POX_b02218	hypothetical protein	-1.62494	4.83e-06
POX_b02220	hypothetical protein	-1.18057	0.00184818
POX_b02222	hypothetical protein	-2.72177	4.44e-16
POX_b02223	hypothetical protein	-0.361015	0.00332134
POX_b02224	hypothetical protein	-1.19372	0.00116102
POX_b02228	hypothetical protein	0.94948	0.00639082
POX_b02230	hypothetical protein	1.64758	0
POX_b02231	hypothetical protein	-2.11308	0.00096537
POX_b02232	hypothetical protein	-0.678213	0.0102517
POX_b02233	hypothetical protein	-0.885775	0.00506091
POX_b02235	hypothetical protein	-0.599645	0.000754265
POX_b02236	CAZmyes GH154;	-3.41083	0.00154094
POX_b02237	hypothetical protein	-1.28274	0.00185363
POX_b02238	hypothetical protein	-1.33008	2.66e-15
POX_b02239	CAZmyes GT2_Chitin_synth_1;GT2_Chitin_synth_2;GT2_Glyco_trans_2_3;	-0.876248	0.00545585
POX_b02240	hypothetical protein	-2.95035	5.58e-09
POX_b02241	hypothetical protein	-1.55076	0.0016952
POX_b02243	hypothetical protein	-0.345745	0.0325058
POX_b02245	hypothetical protein	-0.652598	0.00122798
POX_b02246	transcription factor Winged helix repressor DNA-binding	-0.642556	0.00462562
POX_b02250	hypothetical protein	0.732629	0.00721253
POX_b02251	hypothetical protein	0.643928	0.00207391
POX_b02252	hypothetical protein	0.961375	6.66e-16
POX_b02254	hypothetical protein	-0.950532	0.00212477
POX_b02255	hypothetical protein	-0.101981	0.0487715
POX_b02261	hypothetical protein	-1.06034	0.00219015
POX_b02262	hypothetical protein	0.43777	0.0108321
POX_b02269	hypothetical protein	-1.02961	0.0068447
POX_b02271	hypothetical protein	0.163389	0.0161033
POX_b02272	transcription factor Winged helix repressor DNA-binding	-0.375918	0.0468097
POX_b02275	hypothetical protein	-0.734607	0.00782296
POX_b02276	hypothetical protein	-2.13686	8.79e-07
POX_b02277	hypothetical protein	-0.754841	0.019177
POX_b02279	transcription factor Winged helix repressor DNA-binding	0.430994	0.0213196
POX_b02281	hypothetical protein	-0.641424	0.0198612
POX_b02283	hypothetical protein	-0.584963	0.0423687
POX_b02285	hypothetical protein	0.763785	0.00362606
POX_b02292	hypothetical protein	-0.667273	0.0198642
POX_b02294	hypothetical protein	0.699456	0.0397459
POX_b02297	transcription factor Homeodomain-like	1.04242	7.24e-05
POX_b02299	hypothetical protein	0.275224	0.00598645
POX_b02302	hypothetical protein	-0.488474	0.0295961
POX_b02303	hypothetical protein	-1.42643	0.000774345
POX_b02305	hypothetical protein	-1.32741	0.00119932
POX_b02306	hypothetical protein	-0.828877	0.00709929
POX_b02307	hypothetical protein	-0.790893	0.00328844
POX_b02311	hypothetical protein	-0.327296	0.039929
POX_b02312	hypothetical protein	-0.672283	0.0101096
POX_b02313	hypothetical protein	0.325787	0.0124918
POX_b02317	hypothetical protein	-0.423831	0.0290483
POX_b02320	hypothetical protein	0.562743	0.0396888
POX_b02321	transcription factor Zn2Cys6	-0.378774	0.0477067
POX_b02325	hypothetical protein	0.83081	0.0212375
POX_b02327	hypothetical protein	-0.819692	0.00224499
POX_b02329	CAZmyes CE7;	-0.664961	0.00559041
POX_b02331	hypothetical protein	-0.360357	0.0276392
POX_b02332	hypothetical protein	-0.191798	0.0497186
POX_b02334	hypothetical protein	-0.876518	0.00086563
POX_b02335	hypothetical protein	-0.844349	0.00241131
POX_b02336	hypothetical protein	0.54916	0.0108615
POX_b02337	hypothetical protein	-0.383877	0.0398929
POX_b02341	hypothetical protein	-1.12135	0.000600193
POX_b02342	hypothetical protein	0.626824	0.0208392
POX_b02343	hypothetical protein	-1.43672	0.00159969
POX_b02346	hypothetical protein	-0.424787	0.0324532
POX_b02347	Glutarate-semialdehyde dehydrogenase DavD	-0.553817	0.0200503
POX_b02350	putative Dol-P-Man alpha-1,4-mannosyltransferase	-0.50358	0.0109158
POX_b02351	hypothetical protein	-1.94093	0.00128285
POX_b02352	CAZmyes GH36;	-2.56628	0
POX_b02354	hypothetical protein	-6.44146	8.88e-16
POX_b02355	hypothetical protein	-0.800672	0.00547115
POX_b02359	hypothetical protein	-0.470501	0.0146614
POX_b02360	hypothetical protein	-0.880862	0.0198417
POX_b02361	CAZmyes AA7;AA4;	-1.65992	0.00235378
POX_b02362	hypothetical protein	-3.12726	0.00178525
POX_b02363	hypothetical protein	-4.32804	1.89e-15
POX_b02368	hypothetical protein	-1.35759	0.00197013
POX_b02369	hypothetical protein	-1.13115	0.00097684
POX_b02370	hypothetical protein	-0.916713	0.00784069
POX_b02372	hypothetical protein	-1.07562	0.00541872
POX_b02373	hypothetical protein	-1.89177	0.00217975
POX_b02374	hypothetical protein	-3.12056	3.22e-13
POX_b02375	hypothetical protein	1.15784	0.00546573
POX_b02378	hypothetical protein	0.486265	0.0105385
POX_b02383	hypothetical protein	-1.47402	0.000785577
POX_b02384	hypothetical protein	-2.75456	0.000759021
POX_b02385	hypothetical protein	-2.35615	8.58e-08
POX_b02386	hypothetical protein	-2.38941	7.4e-13
POX_b02387	hypothetical protein	-0.821985	0.00730603
POX_b02388	hypothetical protein	-0.409349	0.0219843
POX_b02391	hypothetical protein	1.09158	0.0342056
POX_b02392	hypothetical protein	-1.12805	0.00118672
POX_b02394	hypothetical protein	-1.47552	0.00357602
POX_b02395	hypothetical protein	-0.937552	0.00767218
POX_b02396	hypothetical protein	-0.937585	0.0053823
POX_b02397	hypothetical protein	1.01065	6.66e-16
POX_b02398	transcription factor HMG	-0.520516	0.00685176
POX_b02399	hypothetical protein	-1.49857	0.00094835
POX_b02400	hypothetical protein	-1.42214	4.24e-12
POX_b02401	transcription factor bZIP	-2.9606	2.57e-07
POX_b02403	hypothetical protein	-0.597607	0.00809753
POX_b02405	hypothetical protein	-0.713542	0.00810813
POX_b02406	hypothetical protein	-0.340727	0.0360991
POX_b02407	hypothetical protein	-0.513745	0.0200116
POX_b02410	hypothetical protein	-0.755506	0.00569343
POX_b02411	hypothetical protein	-3.75294	4.81e-09
POX_b02413	hypothetical protein	-2.75392	0.00264741
POX_b02414	hypothetical protein	-1.38187	0.00118308
POX_b02416	hypothetical protein	-1.08268	0
POX_b02417	hypothetical protein	-1.0115	0.000845003
POX_b02420	hypothetical protein	-1.40259	0.00573283
POX_b02422	hypothetical protein	-0.83639	0.00111897
POX_b02424	hypothetical protein	-0.935403	0.00674451
POX_b02425	hypothetical protein	-0.419424	0.0179241
POX_b02426	hypothetical protein	0.650618	0.0163312
POX_b02429	CAZmyes GH64;	-1.08982	0.00620574
POX_b02433	hypothetical protein	1.31431	0.0143904
POX_b02434	hypothetical protein	-0.715532	0.0054631
POX_b02435	hypothetical protein	0.921905	0.0208005
POX_b02436	hypothetical protein	0.425827	0.0389948
POX_b02438	hypothetical protein	-0.932389	0.000614186
POX_b02439	hypothetical protein	-0.92161	0.00154954
POX_b02440	hypothetical protein	-0.682385	0.0447838
POX_b02441	hypothetical protein	-1.06354	0.00256353
POX_b02442	hypothetical protein	1.41089	0.00532181
POX_b02443	CAZmyes AA6;	-1.52732	0.0012514
POX_b02444	hypothetical protein	-2.86095	0.0014168
POX_b02445	hypothetical protein	0.691258	0.0241897
POX_b02446	CAZmyes GT22;	-0.949381	0.0036615
POX_b02447	hypothetical protein	0.452288	0.0246453
POX_b02448	hypothetical protein	1.30249	0.010631
POX_b02449	hypothetical protein	1.2359	0.0209853
POX_b02450	CAZmyes AA2;	1.03914	3.98e-07
POX_b02452	hypothetical protein	-0.537866	0.00149263
POX_b02462	hypothetical protein	-0.909276	0.00478733
POX_b02464	hypothetical protein	-0.721994	0.00795916
POX_b02465	hypothetical protein	1.55465	0.00742319
POX_b02466	Putative Lysine aminopeptidase ApsA	-0.927953	0.00180031
POX_b02470	hypothetical protein	-0.93335	0.0201212
POX_b02472	hypothetical protein	-0.768517	0.0263252
POX_b02473	hypothetical protein	-1.52333	0.00066626
POX_b02474	hypothetical protein	-1.28942	0.00320053
POX_b02477	CAZmyes AA3_1;	0.831722	0.00152962
POX_b02479	hypothetical protein	0.386963	0.0109265
POX_b02481	hypothetical protein	-4.05166	1.11e-16
POX_b02483	hypothetical protein	1.24582	0.0109895
POX_b02484	hypothetical protein	6.34192	0
POX_b02485	hypothetical protein	-0.740655	0.0103716
POX_b02488	hypothetical protein	-0.963243	0.00539005
POX_b02491	hypothetical protein	-0.273422	0.00893497
POX_b02492	hypothetical protein	-0.73337	0.00122552
POX_b02493	transcription factor Zn2Cys6	-1.54326	0.00187266
POX_b02494	hypothetical protein	-1.25056	0.000962085
POX_b02496	CAZmyes CE1;CE7;	-2.33141	0.00404964
POX_b02498	hypothetical protein	-1.22677	0.000574876
POX_b02499	CAZmyes GH7;	0.879441	0.0395479
POX_b02500	hypothetical protein	1.03443	0.0114024
POX_b02503	hypothetical protein	-1.32997	0.0055697
POX_b02505	hypothetical protein	-1.42704	2.22e-16
POX_b02506	hypothetical protein	-1.57558	1.39e-05
POX_b02512	hypothetical protein	0.480414	0.0207993
POX_b02514	transcription factor Zn2Cys6	-0.813922	0.00500696
POX_b02515	hypothetical protein	-0.493346	0.0102692
POX_b02517	hypothetical protein	-0.911453	0.00355152
POX_b02518	hypothetical protein	-1.03011	3.33e-16
POX_b02520	hypothetical protein	1.06447	0.0108771
POX_b02521	hypothetical protein	-0.311005	0.0163487
POX_b02522	hypothetical protein	4.25707	0.00409139
POX_b02524	hypothetical protein	-0.713854	0.00811291
POX_b02525	hypothetical protein	0.613638	0
POX_b02528	hypothetical protein	0.555711	0.0395211
POX_b02529	hypothetical protein	0.453545	0.0207837
POX_b02533	CAZmyes GT24;GT8;	-0.427839	0.0227531
POX_b02534	hypothetical protein	0.508309	0.0453315
POX_b02537	hypothetical protein	-0.788355	0.0038401
POX_b02538	hypothetical protein	-1.93246	0.00175515
POX_b02541	CAZmyes CE3;	-0.546037	0.0175064
POX_b02544	hypothetical protein	-0.702759	0.0066202
POX_b02547	hypothetical protein	-0.89242	0.0200845
POX_b02548	hypothetical protein	0.309628	0.0207829
POX_b02549	transcription factor bZIP	-0.624312	0.00197115
POX_b02551	hypothetical protein	0.366481	0.0215531
POX_b02554	hypothetical protein	-0.557133	0.00363267
POX_b02555	hypothetical protein	-0.783258	0.00127154
POX_b02556	CAZmyes GT104;	-1.52853	0.00185146
POX_b02557	hypothetical protein	-0.9387	0.00195503
POX_b02558	hypothetical protein	-1.97203	0.00129869
POX_b02559	hypothetical protein	-0.775381	0.00788786
POX_b02560	hypothetical protein	-1.06483	0.000861167
POX_b02561	hypothetical protein	0.420241	0.0336235
POX_b02562	hypothetical protein	-2.45879	0.000496604
POX_b02563	transcription factor Zn2Cys6	0.46903	0.0399953
POX_b02567	CAZmyes AA8;	-2.96014	0.0027149
POX_b02568	hypothetical protein	-1.0924	0.006421
POX_b02572	hypothetical protein	-0.791644	0.00547416
POX_b02573	hypothetical protein	-0.506559	0.0202264
POX_b02576	KH domain RNA-binding protein	-0.537185	0.0132171
POX_b02577	hypothetical protein	0.726507	0.0206542
POX_b02578	hypothetical protein	-0.695768	0.00194738
POX_b02584	hypothetical protein	-0.540402	0.0127111
POX_b02586	hypothetical protein	-0.9162	0.00783799
POX_b02587	hypothetical protein	-1.03949	0.0211297
POX_b02588	hypothetical protein	-1.64741	0.000673754
POX_b02589	hypothetical protein	-1.61143	0.00300355
POX_b02594	sugar transporter	-0.806487	0.00863121
POX_b02596	hypothetical protein	-0.654917	0.0113457
POX_b02599	hypothetical protein	1.30622	0.020806
POX_b02600	CAZmyes CE16;CE3;	-3.0932	0.000917303
POX_b02601	hypothetical protein	-0.412775	0.0218947
POX_b02602	hypothetical protein	-1.5698	0.00174471
POX_b02603	hypothetical protein	1.05159	3.33e-16
POX_b02604	hypothetical protein	-2.04676	0.00269966
POX_b02605	hypothetical protein	-0.326687	0.0495731
POX_b02606	hypothetical protein	-0.757769	0.00588883
POX_b02607	hypothetical protein	-0.431742	0.0227114
POX_b02608	hypothetical protein	-0.987258	0.000883502
POX_b02609	hypothetical protein	-0.95142	0.00716217
POX_b02611	hypothetical protein	-1.03342	0.00229801
POX_b02614	hypothetical protein	-0.705052	5.55e-16
POX_b02615	hypothetical protein	-0.67973	3.43e-05
POX_b02616	CAZmyes GT8;	-0.418898	0.0485518
POX_b02619	hypothetical protein	0.841516	0.0254619
POX_b02621	hypothetical protein	0.814376	0.0145618
POX_b02627	hypothetical protein	0.605599	0.00166798
POX_b02628	hypothetical protein	-0.473376	0.00780091
POX_b02631	hypothetical protein	-0.980687	0.0270034
POX_b02632	hypothetical protein	-1.46814	0.00370239
POX_b02633	sugar transporter	0.969233	0.0209659
POX_b02634	hypothetical protein	-0.414644	0.0236435
POX_b02637	hypothetical protein	1.16961	0
POX_b02638	hypothetical protein	-1.38688	6.34e-11
POX_b02639	hypothetical protein	-0.47296	0.0463622
POX_b02640	hypothetical protein	-0.899808	0.00440391
POX_b02641	transcription factor Zn2Cys6	-0.69373	0.00566852
POX_b02642	hypothetical protein	-1.19163	0.00183754
POX_b02643	hypothetical protein	-0.373584	0.0418681
POX_b02646	hypothetical protein	0.538751	0.0368743
POX_b02648	hypothetical protein	-0.399672	0.0117027
POX_b02649	hypothetical protein	0.59032	1.55e-05
POX_b02651	hypothetical protein	-0.806359	0.00547186
POX_b02652	transcription factor Zinc finger	-0.900511	0.00427344
POX_b02653	hypothetical protein	-0.374197	0.0258255
POX_b02655	CAZmyes GH76;	-1.53834	0.00167641
POX_b02658	hypothetical protein	0.394558	0.0466708
POX_b02659	hypothetical protein	0.473028	0.0271145
POX_b02660	hypothetical protein	0.705794	5.55e-16
POX_b02661	hypothetical protein	0.752895	0.0209801
POX_b02662	hypothetical protein	0.421536	0.0206476
POX_b02664	hypothetical protein	0.49525	0.00525073
POX_b02669	hypothetical protein	-0.683667	0.0202941
POX_b02670	hypothetical protein	0.586513	0.0252221
POX_b02671	hypothetical protein	0.897733	0.00647599
POX_b02672	hypothetical protein	0.478988	0.0484004
POX_b02675	hypothetical protein	1.28899	4.44e-16
POX_b02676	CAZmyes GH16_19;GH16_18;GH16_21;GH16;GH16_27;GH16_20;GH16_3;GH16_5;GH16_6;GH16_25;GH16_23;GH16_8;GH16_22;GH16_24;CBM18;GH16_13;GH16_14;	0.282466	0.0297818
POX_b02677	hypothetical protein	-1.018	3.09e-06
POX_b02679	hypothetical protein	-0.447288	0.0216259
POX_b02682	hypothetical protein	-0.409686	0.0271416
POX_b02683	hypothetical protein	-1.15208	0.00194048
POX_b02688	hypothetical protein	0.656602	8.15e-08
POX_b02690	transcription factor Myb	-2.01886	0.00141495
POX_b02691	hypothetical protein	-1.49816	5.73e-09
POX_b02693	hypothetical protein	0.778964	7.77e-16
POX_b02696	hypothetical protein	-0.811785	0.00422647
POX_b02697	hypothetical protein	-2.11259	0.00432661
POX_b02698	hypothetical protein	-0.843815	0.0063
POX_b02699	hypothetical protein	-2.16865	2.67e-13
POX_b02700	CAZmyes GT7;	-0.506913	0.0304472
POX_b02701	CAZmyes CE1;CE7;	-3.91276	5.5e-12
POX_b02702	hypothetical protein	-3.83607	7.51e-07
POX_b02703	hypothetical protein	-0.419449	0.0201108
POX_b02707	hypothetical protein	1.08615	0.0030025
POX_b02708	hypothetical protein	1.32114	0.000160423
POX_b02709	hypothetical protein	1.18849	0.0207995
POX_b02710	hypothetical protein	-0.543478	0.0129689
POX_b02711	hypothetical protein	-0.59647	0.0102656
POX_b02713	hypothetical protein	-0.475473	0.00799655
POX_b02716	hypothetical protein	-0.835474	0.00126939
POX_b02718	CAZmyes GH71;GH99;	1.73637	1.95e-13
POX_b02720	hypothetical protein	1.03606	0.00687198
POX_b02722	CAZmyes GT20;	-2.40683	0
POX_b02723	hypothetical protein	-1.07041	0.000569838
POX_b02725	hypothetical protein	-0.400008	0.0351102
POX_b02729	hypothetical protein	-1.48882	0.000853591
POX_b02738	hypothetical protein	0.782326	2.04e-07
POX_b02739	hypothetical protein	-0.892012	0.00396258
POX_b02740	transcription factor Zn2Cys6	0.779537	0.0145842
POX_b02742	transcription factor bZIP	3.45632	5.55e-16
POX_b02743	hypothetical protein	-1.14422	0.00158479
POX_b02744	hypothetical protein	-1.17512	0.000790212
POX_b02745	hypothetical protein	-0.809399	0.00657339
POX_b02746	hypothetical protein	-0.782229	0.0200864
POX_b02747	CAZmyes CE16;	-6.33723	4.14e-09
POX_b02749	hypothetical protein	-0.744806	0.00532308
POX_b02750	hypothetical protein	-0.35332	0.0476476
POX_b02752	Putative Pyruvate kinase	0.539254	0.00505586
POX_b02754	hypothetical protein	-1.36554	0.000742441
POX_b02755	hypothetical protein	-0.615363	0.0197364
POX_b02756	hypothetical protein	-1.48644	0.00172429
POX_b02757	hypothetical protein	1.10074	9.11e-07
POX_b02759	hypothetical protein	2.12047	0.000835359
POX_b02760	hypothetical protein	-0.758144	0.0135168
POX_b02762	hypothetical protein	-0.874916	0.00124858
POX_b02764	hypothetical protein	-2.30256	0.000872664
POX_b02765	hypothetical protein	-3.43792	0.00153416
POX_b02767	Putative Phosphotransferase family protein	-1.77518	0.00147918
POX_b02768	hypothetical protein	-1.1838	0.00547453
POX_b02769	hypothetical protein	-0.669444	0.0131768
POX_b02770	hypothetical protein	-0.736323	0.0108632
POX_b02772	sugar transporter	1.00093	0.00637309
POX_b02776	transcription factor C2H2 zinc finger	0.529159	0.0436912
POX_b02777	transcription factor C2H2 zinc finger	0.458535	0.0477466
POX_b02779	hypothetical protein	0.730553	0.0206116
POX_b02780	hypothetical protein	-0.946061	0.00898944
POX_b02781	hypothetical protein	-0.615919	0.00727301
POX_b02784	Putative Oxidoreductase	-1.12706	0.0129938
POX_b02786	hypothetical protein	-0.445851	0.00778202
POX_b02791	hypothetical protein	-2.22088	6.22e-10
POX_b02792	hypothetical protein	-1.37713	0.00129559
POX_b02793	hypothetical protein	-0.250114	0.0413474
POX_b02796	hypothetical protein	0.58182	5.55e-16
POX_b02797	hypothetical protein	-0.193402	0.0266121
POX_b02800	hypothetical protein	-1.10098	0.000797965
POX_b02801	Putative Phosphoketolase	-2.98861	5.67e-09
POX_b02802	hypothetical protein	-1.12275	0.0116586
POX_b02803	hypothetical protein	-1.91859	0.00164578
POX_b02806	hypothetical protein	-0.358798	0.0467244
POX_b02807	hypothetical protein	-1.16119	0.00547082
POX_b02809	hypothetical protein	-0.566929	0.0110052
POX_b02810	CAZmyes GT5;	-0.771162	0.00615111
POX_b02812	hypothetical protein	-0.788683	0.00403407
POX_b02814	hypothetical protein	-0.641821	0.00960098
POX_b02816	hypothetical protein	-0.716396	0.0124079
POX_b02818	hypothetical protein	-0.938395	0.00418138
POX_b02819	hypothetical protein	-1.72238	0.000556007
POX_b02820	hypothetical protein	-1.44236	0.000758461
POX_b02823	hypothetical protein	0.435851	0.0337426
POX_b02824	hypothetical protein	-0.732614	0.0121732
POX_b02826	hypothetical protein	-0.42368	0.00582055
POX_b02827	hypothetical protein	-0.30217	0.0310894
POX_b02828	hypothetical protein	-0.295051	0.0201303
POX_b02829	hypothetical protein	-0.536728	0.0126241
POX_b02831	hypothetical protein	0.195315	0.0208035
POX_b02832	hypothetical protein	0.373923	0.0378859
POX_b02833	hypothetical protein	-0.353427	0.0368853
POX_b02837	hypothetical protein	-0.543224	0.0184223
POX_b02839	hypothetical protein	-1.80522	0.00255707
POX_b02840	hypothetical protein	-2.35758	0.00271801
POX_b02841	hypothetical protein	-2.52986	0.00136054
POX_b02842	hypothetical protein	-3.02093	0.000559336
POX_b02844	hypothetical protein	-4.25136	1.11e-16
POX_b02847	hypothetical protein	-1.94801	0.00433192
POX_b02848	hypothetical protein	1.00141	0.0016038
POX_b02849	hypothetical protein	1.62195	0.00134945
POX_b02850	hypothetical protein	0.446015	0.0208027
POX_b02851	hypothetical protein	1.4328	0.00551484
POX_b02852	hypothetical protein	0.840011	0.0400575
POX_b02854	hypothetical protein	1.51666	0.00135644
POX_b02855	CAZmyes GH72;GH17;GH2;GH158;GH5_18;GH157;	1.57569	0.000506892
POX_b02858	CAZmyes GH18;CBM50;CBM18;	-2.01757	0.00157928
POX_b02859	hypothetical protein	-1.50556	0.00176588
POX_b02860	kinase-like domain-containing protein	-1.45728	0.00327919
POX_b02861	hypothetical protein	0.473168	0.0359406
POX_b02862	hypothetical protein	-1.61831	0.001545
POX_b02863	hypothetical protein	-2.78705	3.1e-05
POX_b02864	transcription factor Zinc finger	-0.540469	0.0139361
POX_b02867	hypothetical protein	-0.398267	0.0286006
POX_b02868	hypothetical protein	-2.28518	0.000577563
POX_b02870	hypothetical protein	-1.83876	0.000868104
POX_b02874	hypothetical protein	-0.692059	0.00493102
POX_b02875	hypothetical protein	-0.382851	0.015039
POX_b02877	hypothetical protein	-0.676463	0.0157236
POX_b02878	hypothetical protein	-0.494349	0.0227258
POX_b02879	CAZmyes GT41;	-0.464774	0.00659863
POX_b02880	hypothetical protein	-0.301654	0.000730253
POX_b02882	hypothetical protein	-1.5614	0.00118874
POX_b02883	hypothetical protein	-0.737862	0.00720224
POX_b02886	hypothetical protein	0.395463	0.04455
POX_b02887	hypothetical protein	0.672436	0.00303268
POX_b02888	hypothetical protein	1.69238	0.0255906
POX_b02889	CAZmyes AA3_1;AA3;	0.415736	0.00797226
POX_b02891	hypothetical protein	0.811655	0.00738545
POX_b02895	Mid2-like cell wall stress sensor	1.24339	1.33e-15
POX_b02896	hypothetical protein	0.900056	0.00139771
POX_b02899	transcription factor bZIP	0.552203	0.0219462
POX_b02900	hypothetical protein	0.201138	0.0284929
POX_b02901	hypothetical protein	-1.2534	0.00198656
POX_b02902	hypothetical protein	-0.579013	0.0186636
POX_b02904	hypothetical protein	-0.969917	0.00331355
POX_b02906	hypothetical protein	-0.433599	0.00247803
POX_b02907	hypothetical protein	-1.85407	1.4e-12
POX_b02908	hypothetical protein	-0.952131	0.00784059
POX_b02909	hypothetical protein	0.466111	0.0412935
POX_b02911	hypothetical protein	-1.31707	1.29e-06
POX_b02913	hypothetical protein	-0.502976	0.0251623
POX_b02914	hypothetical protein	-1.81033	0.00157608
POX_b02915	hypothetical protein	-0.921261	0.00126191
POX_b02916	CAZmyes AA3_1;AA3;	-1.33212	0.00320635
POX_b02918	hypothetical protein	-1.71457	0.00108749
POX_b02919	hypothetical protein	-0.820518	0.00118789
POX_b02921	hypothetical protein	-0.691007	0.00785671
POX_b02922	hypothetical protein	-0.448812	0.0062666
POX_b02925	hypothetical protein	-0.488284	0.0202705
POX_b02926	DNA mismatch repair protein msh-2	-0.989501	0.00406155
POX_b02928	hypothetical protein	-2.15616	8.88e-16
POX_b02933	hypothetical protein	-2.36737	1.11e-16
POX_b02934	hypothetical protein	-1.94948	0.00146629
POX_b02935	hypothetical protein	-0.537481	0.0240062
POX_b02943	CAZmyes AA3;AA3_1;AA3_2;	-1.25227	0.000964536
POX_b02944	hypothetical protein	-2.08179	0.000823013
POX_b02946	transcription factor Zn2Cys6	-0.855896	0.00547459
POX_b02947	hypothetical protein	-1.20433	0.00354496
POX_b02948	hypothetical protein	-1.01897	0.00650679
POX_b02951	hypothetical protein	-1.08122	0.00353992
POX_b02959	hypothetical protein	-1.16661	0.0126847
POX_b02961	hypothetical protein	-1.10183	0.000834312
POX_b02962	hypothetical protein	-0.386305	0.0270507
POX_b02968	hypothetical protein	-1.17296	0.00140127
POX_b02969	hypothetical protein	-0.770912	0.00178251
POX_b02970	hypothetical protein	-0.444863	0.00759125
POX_b02971	Putative Serine hydroxymethyltransferase	1.92272	1.55e-15
POX_b02973	hypothetical protein	1.42643	0
POX_b02975	hypothetical protein	-0.699263	0.00355685
POX_b02976	hypothetical protein	-0.439051	0.0302134
POX_b02977	transcription factor SGT1	-0.423547	0.0354893
POX_b02978	hypothetical protein	0.981646	0.0106305
POX_b02980	hypothetical protein	-2.16543	0.00195679
POX_b02981	hypothetical protein	-0.501311	0.0277222
POX_b02982	hypothetical protein	-1.15014	0.00271345
POX_b02983	hypothetical protein	-3.96603	0.00138361
POX_b02986	CAZmyes GT1;	-0.7495	0.0055637
POX_b02990	hypothetical protein	-0.27999	0.0473941
POX_b02994	CAZmyes GT4;	-0.909084	0.0100863
POX_b02995	hypothetical protein	-0.795691	0.00353369
POX_b02996	hypothetical protein	2.26825	0
POX_b02997	hypothetical protein	2.3198	0.00491364
POX_b02999	CAZmyes AA3_1;	-1.01343	0.00118319
POX_b03001	transcription factor Homeobox	-0.921331	0.00547392
POX_b03003	hypothetical protein	-0.431336	0.0155855
POX_b03004	transcription factor Zn2Cys6	-1.43314	0.00146239
POX_b03006	CAZmyes CE1;	-3.91553	0.000925144
POX_b03007	hypothetical protein	-5.0511	0.00234008
POX_b03008	hypothetical protein	-0.777149	0.0150665
POX_b03011	hypothetical protein	0.821468	0.00667532
POX_b03012	hypothetical protein	0.969221	3.51e-09
POX_b03016	CAZmyes CE5;	2.33149	6.46e-05
POX_b03017	hypothetical protein	-0.546962	0.0270802
POX_b03018	hypothetical protein	-1.51961	0.00545454
POX_b03019	transcription factor Zn2Cys6	-1.33778	0.00170879
POX_b03020	hypothetical protein	-0.726426	0.00559182
POX_b03024	hypothetical protein	0.550025	0.00471375
POX_b03025	hypothetical protein	-0.653842	0.00292001
POX_b03026	hypothetical protein	-0.698295	0.000283762
POX_b03027	transcription factor bZIP	-0.609415	0.00100091
POX_b03030	hypothetical protein	-0.425497	0.00334233
POX_b03031	hypothetical protein	-1.63446	0.00357987
POX_b03032	CAZmyes GH18;	-0.345059	0.0371762
POX_b03034	transcription factor C2H2 zinc finger	-0.886703	0.00117037
POX_b03036	CAZmyes GH109;	-5.54814	2.18e-08
POX_b03037	hypothetical protein	-0.433473	0.00617468
POX_b03039	hypothetical protein	-0.523783	0.0163959
POX_b03040	hypothetical protein	-0.375595	0.00546749
POX_b03042	hypothetical protein	-0.762863	0.00320477
POX_b03043	hypothetical protein	-0.960441	0.00407132
POX_b03044	hypothetical protein	4.46787	0
POX_b03046	hypothetical protein	-1.64825	0.00547359
POX_b03048	transcription factor Grainyhead/CP2	-1.49096	0.000937185
POX_b03051	hypothetical protein	-0.895435	0.00433251
POX_b03055	hypothetical protein	-1.68009	1.13e-05
POX_b03057	hypothetical protein	-0.571973	0.0132191
POX_b03059	hypothetical protein	1.2225	0
POX_b03061	hypothetical protein	-1.26103	0.0014304
POX_b03062	hypothetical protein	-0.721641	0.00156193
POX_b03063	hypothetical protein	-0.419222	0.0249475
POX_b03065	hypothetical protein	-0.359645	0.0267446
POX_b03067	hypothetical protein	-0.650262	0.00613997
POX_b03068	transcription factor Bromodomain	-0.770169	0.00718919
POX_b03069	hypothetical protein	0.886512	0.00379042
POX_b03070	hypothetical protein	0.656411	0.00176406
POX_b03072	CAZmyes GH1;GH5;GH5_19;	-1.47911	0.00117942
POX_b03075	Autoinducer 2 sensor kinase/phosphatase LuxQ	-0.691767	0.00813403
POX_b03076	hypothetical protein	-0.517474	0.0197845
POX_b03078	hypothetical protein	-1.87424	0.00159007
POX_b03079	hypothetical protein	-0.447243	0.0201974
POX_b03080	hypothetical protein	-0.545886	0.020055
POX_b03081	hypothetical protein	-0.709802	0.00681731
POX_b03082	hypothetical protein	-0.490542	0.0285248
POX_b03083	CAZmyes GH4;	3.06023	0
POX_b03084	hypothetical protein	-0.915545	0.00687099
POX_b03085	hypothetical protein	-3.69738	0.00128387
POX_b03089	hypothetical protein	-0.535319	0.00423022
POX_b03090	hypothetical protein	0.812735	0.039443
POX_b03091	putative G protein complex alpha subunit	1.59337	0.00127929
POX_b03092	hypothetical protein	0.494019	0.0052197
POX_b03094	hypothetical protein	-0.694279	0.000221758
POX_b03095	hypothetical protein	-1.55646	0.00227272
POX_b03096	hypothetical protein	-3.15961	2.78e-15
POX_b03097	hypothetical protein	-2.62601	2.32e-05
POX_b03099	hypothetical protein	-0.336698	0.0377046
POX_b03100	hypothetical protein	0.407192	0.00254255
POX_b03101	hypothetical protein	-0.562677	0.0234119
POX_b03102	hypothetical protein	-0.870215	0.00641816
POX_b03104	hypothetical protein	1.63811	0.00518667
POX_b03105	hypothetical protein	-0.679916	0.0455535
POX_b03106	CAZmyes AA3;AA3_1;AA3_2;	-3.39946	0.00214933
POX_b03107	sugar transporter	-3.12613	1.95e-05
POX_b03108	CAZmyes GH109;	-1.31537	0.00174892
POX_b03110	hypothetical protein	0.71453	0.0225328
POX_b03113	hypothetical protein	-0.499571	0.0419898
POX_b03114	CAZmyes GH3;	-0.721754	0.00750327
POX_b03115	hypothetical protein	-1.45251	0.000335582
POX_b03116	hypothetical protein	-1.39636	2.05e-13
POX_b03117	hypothetical protein	-2.10263	0.000893877
POX_b03118	hypothetical protein	-2.17251	0.00163776
POX_b03119	hypothetical protein	-1.16295	5.56e-06
POX_b03122	hypothetical protein	-0.644784	0.0192661
POX_b03125	hypothetical protein	0.440999	0.0106523
POX_b03126	dockerin;	0.863375	0.0208694
POX_b03127	hypothetical protein	-0.459801	0.0404744
POX_b03132	transcription factor HMG	-0.187485	0.013621
POX_b03134	hypothetical protein	-0.885425	0.00280435
POX_b03135	hypothetical protein	-0.836277	0.00345106
POX_b03138	hypothetical protein	-0.927436	0.00193987
POX_b03141	hypothetical protein	-2.04178	0.000588489
POX_b03142	hypothetical protein	0.507457	0.0472095
POX_b03144	hypothetical protein	-2.00899	0.00616647
POX_b03145	transcription factor Zn2Cys6	-1.71887	0.0011236
POX_b03146	hypothetical protein	1.53622	0.0104544
POX_b03147	hypothetical protein	-0.487364	0.0197699
POX_b03151	hypothetical protein	0.817486	0.0211128
POX_b03153	hypothetical protein	1.06697	0.00735432
POX_b03154	hypothetical protein	1.67531	0.000454969
POX_b03158	hypothetical protein	-0.603856	0
POX_b03159	hypothetical protein	-1.94115	4e-08
POX_b03160	hypothetical protein	-0.999588	0.00131659
POX_b03161	hypothetical protein	-2.41739	9.27e-14
POX_b03162	hypothetical protein	0.276377	0.0380578
POX_b03168	hypothetical protein	-0.870114	0.0089464
POX_b03171	hypothetical protein	-0.52598	0.0106199
POX_b03175	hypothetical protein	-0.547043	0.0193247
POX_b03180	hypothetical protein	0.358485	0.0287758
POX_b03182	hypothetical protein	-0.4975	0.0198414
POX_b03183	hypothetical protein	-0.61342	0.00983502
POX_b03186	hypothetical protein	-1.26901	0.00110501
POX_b03187	hypothetical protein	-0.460485	0.0421254
POX_b03188	hypothetical protein	2.2022	0
POX_b03191	hypothetical protein	-0.514908	0.022277
POX_b03192	hypothetical protein	-0.514131	0.0080638
POX_b03194	transcription factor Zn2Cys6	-1.17605	0.00664805
POX_b03196	hypothetical protein	-0.785729	0.00385405
POX_b03204	hypothetical protein	0.43553	0.0114475
POX_b03205	hypothetical protein	-1.85587	7.59e-07
POX_b03207	hypothetical protein	-0.585655	0.000796421
POX_b03210	hypothetical protein	-0.612326	0.0148559
POX_b03211	hypothetical protein	0.356899	0.0263463
POX_b03213	tubulin-tyrosine ligase family protein	-0.319425	0.0274827
POX_b03214	hypothetical protein	0.654913	0.0389845
POX_b03219	hypothetical protein	-0.515156	0.029752
POX_b03220	hypothetical protein	-0.563868	0.047402
POX_b03222	transcription factor Zn2Cys6	-0.4055	0.034545
POX_b03223	hypothetical protein	0.610269	0.0298614
POX_b03226	hypothetical protein	1.3022	0.0107616
POX_b03227	hypothetical protein	-0.317558	0.0225402
POX_b03228	CAZmyes AA3;AA3_2;AA3_1;	0.315569	0.047765
POX_b03229	hypothetical protein	0.326931	0.0210899
POX_b03230	hypothetical protein	-0.85934	0.00126599
POX_b03233	hypothetical protein	-0.768653	0.00547118
POX_b03235	hypothetical protein	-0.61204	0.0170317
POX_b03236	hypothetical protein	0.577054	0.0175968
POX_b03239	hypothetical protein	-0.570417	0.00128805
POX_b03240	hypothetical protein	-1.19719	0.000816501
POX_b03242	hypothetical protein	0.592777	0.0209622
POX_b03243	CAZmyes GH13_22;GT5;GH13;GH13_1;GH13_20;GT4;GH13_19;GH13_2;GH13_41;GH13_16;GH13_10;GH13_42;GH13_36;GH13_12;GH13_40;GH13_37;GH13_31;GH13_23;GH13_29;GH13_14;GH13_21;GH13_39;GH13_13;GH13_30;GH13_17;GH13_35;GH13_9;	0.684019	0.02456
POX_b03245	CAZmyes GH13_5;GH13_1;GH13;GH13_7;GH13_2;GH13_41;GH13_36;GH13_20;GH13_32;GH13_12;GH13_14;GH13_6;GH13_13;GH13_19;GH13_39;GH13_28;GH13_21;GH13_10;GH13_31;GH13_23;GH13_27;GH13_42;GH13_15;GH13_16;GH13_29;GH13_37;GH13_30;GH13_40;GH13_26;GH13_17;GH13_3;GH13_9;GH13_24;GH13_11;GH70;GH13_22;GH13_4;GH13_35;GH13_38;GH13_34;GH13_8;GH5;	0.65393	0.00496032
POX_b03247	hypothetical protein	1.03606	1.11e-16
POX_b03248	hypothetical protein	1.53517	0.00370432
POX_b03250	CAZmyes AA3_1;AA3;AA8;AA3_2;	1.10552	0.0205771
POX_b03251	transcription factor Zn2Cys6	-1.00785	0.0043252
POX_b03252	hypothetical protein	0.981144	0.00140282
POX_b03257	hypothetical protein	1.92647	0.0106838
POX_b03258	hypothetical protein	0.451824	0.0340807
POX_b03259	hypothetical protein	0.356728	0.00744616
POX_b03260	hypothetical protein	-0.982809	0.00288485
POX_b03263	hypothetical protein	0.922979	0.00573328
POX_b03266	hypothetical protein	0.299245	0.0406063
POX_b03268	hypothetical protein	1.94486	0.0143963
POX_b03271	hypothetical protein	-0.46979	0.0454897
POX_b03272	hypothetical protein	-0.553671	0.00366935
POX_b03274	hypothetical protein	-1.19422	0.00547069
POX_b03276	hypothetical protein	-4.05873	0
POX_b03279	hypothetical protein	0.362086	0.0396726
POX_b03280	hypothetical protein	-0.539604	0.0203599
POX_b03281	hypothetical protein	-0.589463	0.00759302
POX_b03283	hypothetical protein	-0.30524	0.0413109
POX_b03284	CAZmyes GT62;	-0.717595	0.00682339
POX_b03289	hypothetical protein	-1.21218	0.00547137
POX_b03291	hypothetical protein	-1.03505	0.00348037
POX_b03292	hypothetical protein	-1.41241	0.0107913
POX_b03294	hypothetical protein	-2.10609	0.000961529
POX_b03295	hypothetical protein	-0.485761	0.0250927
POX_b03296	hypothetical protein	-0.901771	0.00610563
POX_b03297	hypothetical protein	-0.370533	0.0198022
POX_b03298	hypothetical protein	0.881002	0.0209413
POX_b03299	hypothetical protein	2.37035	7.77e-16
POX_b03300	hypothetical protein	-1.01461	0.000852798
POX_b03301	hypothetical protein	-0.939652	0.000880073
POX_b03302	transcription factor Zn2Cys6	-0.980167	0.0045163
POX_b03304	hypothetical protein	-1.00797	0.000604651
POX_b03306	Protein BZZ1	-0.489688	0.0165093
POX_b03307	hypothetical protein	-1.089	0.0015283
POX_b03308	hypothetical protein	0.635284	0.0393515
POX_b03309	CAZmyes GH72;GH5;GH157;GH158;GH5_13;GH2;GH128;GH5_4;GH5_46;GH5_19;	0.668624	1.11e-16
POX_b03311	hypothetical protein	-1.65235	0.000736681
POX_b03312	hypothetical protein	-1.4748	0
POX_b03315	hypothetical protein	0.572852	0.0208039
POX_b03319	hypothetical protein	-0.551886	0.00939827
POX_b03320	hypothetical protein	-4.26586	5.55e-16
POX_b03324	hypothetical protein	-0.493852	0.00779894
POX_b03327	hypothetical protein	-0.426653	0.0202204
POX_b03328	hypothetical protein	-0.982352	0.00325247
POX_b03331	hypothetical protein	-0.44407	0.00604844
POX_b03332	hypothetical protein	-0.748146	0.00547116
POX_b03337	hypothetical protein	2.19061	0.00147842
POX_b03338	hypothetical protein	-0.505712	0.024064
POX_b03339	transcription factor Zn2Cys6	-1.09626	0.00138212
POX_b03340	hypothetical protein	0.728241	0.00177648
POX_b03342	CAZmyes CE1;	1.0594	0.00524012
POX_b03343	hypothetical protein	0.785588	0.0266295
POX_b03347	hypothetical protein	-0.322997	0.0256173
POX_b03348	hypothetical protein	-0.979943	0.00370359
POX_b03350	hypothetical protein	-1.24305	0.00245402
POX_b03351	hypothetical protein	-0.834523	0.00547446
POX_b03353	hypothetical protein	1.12613	0.00670233
POX_b03354	hypothetical protein	-0.79262	0.00184501
POX_b03358	hypothetical protein	1.14875	0.0131533
POX_b03360	hypothetical protein	2.12541	4.44e-16
POX_b03362	hypothetical protein	-4.02573	1.07e-05
POX_b03363	hypothetical protein	-2.7246	4.66e-07
POX_b03364	hypothetical protein	1.2369	0.014575
POX_b03366	transcription factor Zn2Cys6	-2.39486	0.000830546
POX_b03367	hypothetical protein	-0.496409	0.0270556
POX_b03370	hypothetical protein	-1.1099	0.00405989
POX_b03371	hypothetical protein	-0.404922	0.0242942
POX_b03372	hypothetical protein	-0.760923	0.0111881
POX_b03373	hypothetical protein	-0.714347	0.00540254
POX_b03374	hypothetical protein	-0.921997	0.0303249
POX_b03379	hypothetical protein	-0.474599	0.000984063
POX_b03380	hypothetical protein	-1.63731	0.00191248
POX_b03381	hypothetical protein	-1.04891	0.00788449
POX_b03383	hypothetical protein	-1.58746	0.00196641
POX_b03384	hypothetical protein	-1.57494	0.00109706
POX_b03385	CAZmyes AA7;	-3.51528	0.00175737
POX_b03386	hypothetical protein	-2.98737	4.8e-06
POX_b03388	hypothetical protein	0.807192	0.00740982
POX_b03389	hypothetical protein	-1.19899	0.00541227
POX_b03390	CAZmyes GH13_25;GH133;GH13_3;GH13_38;GH13_29;GH13_20;GH13_39;GH13_4;GH13_16;GH13_28;	-0.94706	0.000905865
POX_b03391	hypothetical protein	-1.0148	0.00744188
POX_b03392	hypothetical protein	-0.857009	0.0021305
POX_b03393	hypothetical protein	-0.989508	0.00994139
POX_b03394	hypothetical protein	-0.466342	0.0199247
POX_b03395	hypothetical protein	0.812391	0.00317632
POX_b03396	hypothetical protein	4.35724	0.00010906
POX_b03399	hypothetical protein	-1.01221	0.00158926
POX_b03401	hypothetical protein	-0.320379	0.0135383
POX_b03403	hypothetical protein	-1.44357	0.0012565
POX_b03406	hypothetical protein	3.65611	2.11e-15
POX_b03409	hypothetical protein	-0.332711	0.0433902
POX_b03410	hypothetical protein	-0.64311	0.0110625
POX_b03412	hypothetical protein	-2.03928	0.000930863
POX_b03414	hypothetical protein	-0.683633	0.0168089
POX_b03415	hypothetical protein	-1.52338	0.0014617
POX_b03416	hypothetical protein	-0.776587	0.0062833
POX_b03417	hypothetical protein	-0.39391	0.0250871
POX_b03419	hypothetical protein	-0.527716	0.0390196
POX_b03420	hypothetical protein	-0.623345	0.0108689
POX_b03421	transcription factor Zn2Cys6	-0.732974	0.0112504
POX_b03422	hypothetical protein	-1.33937	0.000566016
POX_b03425	hypothetical protein	-1.8809	2.19e-05
POX_b03426	hypothetical protein	-2.62435	0.000982087
POX_b03427	CAZmyes CE1;	-3.0938	3.57e-09
POX_b03430	hypothetical protein	-2.14823	0.000775816
POX_b03432	hypothetical protein	-0.767324	0.00547283
POX_b03436	CAZmyes GH93;GH33;GH74;GH159;GH32;	-0.717965	0.0220701
POX_b03437	hypothetical protein	-1.67886	0.000916222
POX_b03438	hypothetical protein	-1.56022	0.0116921
POX_b03440	hypothetical protein	-1.33001	0.00545805
POX_b03441	hypothetical protein	-0.64824	0.00197563
POX_b03442	hypothetical protein	-2.61553	0.000689169
POX_b03443	transcription factor Zn2Cys6	-1.69617	0.000540358
POX_b03444	hypothetical protein	-1.83133	0.00157181
POX_b03445	hypothetical protein	-1.27815	0.00057448
POX_b03446	CAZmyes GH11;	-3.91296	0.000688791
POX_b03447	hypothetical protein	-1.63573	0.00198036
POX_b03448	hypothetical protein	-1.94807	0.00122649
POX_b03450	hypothetical protein	-1.90021	0.00682455
POX_b03453	hypothetical protein	0.431308	0.0134545
POX_b03455	hypothetical protein	-0.587752	0.00342715
POX_b03457	hypothetical protein	0.935479	0.00388242
POX_b03458	hypothetical protein	0.962568	0.0354262
POX_b03459	hypothetical protein	-0.713948	0.00133746
POX_b03461	hypothetical protein	-1.18923	0.00118228
POX_b03462	transcription factor Zn2Cys6	-0.955097	0.00420166
POX_b03464	hypothetical protein	-1.40958	0.012841
POX_b03466	hypothetical protein	1.70216	0.00676606
POX_b03467	transcription factor Zn2Cys6	-1.42201	0.00092734
POX_b03469	hypothetical protein	0.609078	0.0358869
POX_b03470	hypothetical protein	0.753846	0.0145738
POX_b03471	hypothetical protein	-0.555519	0.0293127
POX_b03472	hypothetical protein	-3.52356	0.000550567
POX_b03475	hypothetical protein	-5.34739	2.22e-16
POX_c03478	hypothetical protein	-2.1003	0.00243839
[truncated: 3,658 more rows]

## Sheet: Sheet2
	POX_d05280	POX_a01918
	POX_a00455	POX_a00092
	POX_g08892	POX_a01877
	POX_a00725	POX_a01786
	POX_a01306	POX_a01742
	POX_a01307	POX_a01721
	POX_a01877	POX_a00200
	POX_f08200	POX_a00205
	POX_g08607	POX_a01691
	POX_b03068	POX_a00443
	POX_g08557	POX_a00455
	POX_a00957	POX_b03132
	POX_b02401	POX_a01627
	POX_b02549	POX_g09062
	POX_b02742	POX_a01508
	POX_b02899	POX_a00603
	POX_b03027	POX_a01450
	POX_c03583	POX_a01307
	POX_c03980	POX_a01306
	POX_d05083	POX_a01108
	POX_e06603	POX_a00949
	POX_e07287	POX_a00957
	POX_h09449	POX_a00993
	POX_a00091	POX_a01062
	POX_a00092	POX_a00992
	POX_a00634	POX_a01075
	POX_a00949	POX_a01089
	POX_a01508	POX_a01105
	POX_a01691	POX_a00812
	POX_a01786	POX_a01133
	POX_b02776	POX_a01159
	POX_b02777	POX_a01301
	POX_b03034	POX_a00763
	POX_c03697	POX_a01355
	POX_c04334	POX_c03583
	POX_c04377	POX_a00725
	POX_c04470	POX_a00673
	POX_d04831	POX_a01624
	POX_d05267	POX_a01628
	POX_d05661	POX_a00570
	POX_d05688	POX_a00515
	POX_e06626	POX_a01761
	POX_e07047	POX_a00115
	POX_f07463	POX_a00091
	POX_f07758	POX_a00019
	POX_f07962	POX_b01969
	POX_f07979	POX_b02001
	POX_f08065	POX_b01962
	POX_g08654	POX_b02043
	POX_g09128	POX_b02065
	POX_h09496	POX_b02077
	POX_a00603	POX_b02037
	POX_a00635	POX_b02187
	POX_a01321	POX_b02211
	POX_d04930	POX_b02212
	POX_d05049	POX_b02246
	POX_e06216	POX_b02140
	POX_h09894	POX_b02297
	POX_e06358	POX_b02272
	POX_f07371	POX_b02321
	POX_g09171	POX_b02493
	POX_f07610	POX_b02398
	POX_d04999	POX_g08613
	POX_a01301	POX_b02563
	POX_a01355	POX_b02279
	POX_g08613	POX_b02514
	POX_b03048	POX_b02549
	POX_g08739	POX_b02641
	POX_h09713	POX_d06110
	POX_e06864	POX_b02742
	POX_c04458	POX_b02652
	POX_d06110	POX_b02777
	POX_b02398	POX_b02690
	POX_b03132	POX_b02740
	POX_d06066	POX_f07962
	POX_e06942	POX_b02776
	POX_b02211	POX_b02864
	POX_b03001	POX_b02899
	POX_d05597	POX_b02946
	POX_f08077	POX_b03004
	POX_f08102	POX_b02977
	POX_a00673	POX_f07431
	POX_a01075	POX_b03034
	POX_b02138	POX_c03598
	POX_b02297	POX_b03001
	POX_e06360	POX_b03048
	POX_e07011	POX_b03019
	POX_h09381	POX_b03027
	POX_a01624	POX_f07979
	POX_c04526	POX_b03068
	POX_f07489	POX_b03194
	POX_g08723	POX_b03222
	POX_g09022	POX_b03251
	POX_a00019	POX_c04134
	POX_b02690	POX_b03302
	POX_d05853	POX_b03339
	POX_e06380	POX_b03421
	POX_g08825	POX_b03366
	POX_g08844	POX_b03467
	POX_g08845	POX_f08401
	POX_c03717	POX_f08361
	POX_c04410	POX_f08208
	POX_a01105	POX_d05313
	POX_e06193	POX_f08200
	POX_b02977	POX_c03524
	POX_f08162	POX_f08178
	POX_e06958	POX_f08162
	POX_e06637	POX_f08115
	POX_f08293	POX_f08102
	POX_a00795	POX_f08077
	POX_a01133	POX_f08065
	POX_a01450	POX_e06849
	POX_a01742	POX_f08033
	POX_a01761	POX_c03814
	POX_b02187	POX_f07987
	POX_b02246	POX_c03905
	POX_b02272	POX_f07872
	POX_b02279	POX_f07778
	POX_c03598	POX_g08663
	POX_c04134	POX_c04028
	POX_c04281	POX_f07758
	POX_c04284	POX_f07606
	POX_d04827	POX_f07463
	POX_d04994	POX_d05889
	POX_d05030	POX_c04281
	POX_d05389	POX_d05821
	POX_d05573	POX_d05795
	POX_d05795	POX_c04458
	POX_d05820	POX_c04486
	POX_e06154	POX_d05688
	POX_e06829	POX_d05672
	POX_e06888	POX_d05623
	POX_e07013	POX_g09128
	POX_f07778	POX_b03443
	POX_f07997	POX_d05597
	POX_f08062	POX_d05557
	POX_g08799	POX_c04728
	POX_g09062	POX_c04334
	POX_g09125	POX_b01966
	POX_g09320	POX_d05926
	POX_h09488	POX_d05419
	POX_h09663	POX_d05389
	POX_h09781	POX_c04773
	POX_h09782	POX_e06216
	POX_d05861	POX_d05311
	POX_e06849	POX_d04838
	POX_a01627	POX_d05308
	POX_a01628	POX_d05133
	POX_e06372	POX_d04870
	POX_f07398	POX_d05280
	POX_f07484	POX_d05267
	POX_h09565	POX_d04930
	POX_a00205	POX_d05083
	POX_f08178	POX_d05049
	POX_h09737	POX_b02138
	POX_c03905	POX_d04994
	POX_a01089	POX_d04999
	POX_b02652	POX_d05007
	POX_c04028	POX_d05030
	POX_b02864	POX_d05056
	POX_b01966	POX_d04924
	POX_d05007	POX_d04831
	POX_g08623	POX_b03462
	POX_a00129	POX_d04827
	POX_a00200	POX_d05207
	POX_a00515	POX_c04421
	POX_a00812	POX_a00635
	POX_a00944	POX_c04410
	POX_a00992	POX_a01321
	POX_a01062	POX_c04377
	POX_b02001	POX_d05453
	POX_b02065	POX_c04284
	POX_b02140	POX_c04267
	POX_b02212	POX_c03980
	POX_b02321	POX_d05543
	POX_b02493	POX_d05547
	POX_b03019	POX_d05573
	POX_b03194	POX_c03973
	POX_b03443	POX_d05621
	POX_c03814	POX_c03965
	POX_c03973	POX_a00129
	POX_c04156	POX_d05661
	POX_c04728	POX_c03940
	POX_c04773	POX_c03915
	POX_d04870	POX_a00634
	POX_d05056	POX_c03899
	POX_d05207	POX_d05820
	POX_d05419	POX_d05835
	POX_d05453	POX_d05836
	POX_d05547	POX_d05853
	POX_d05621	POX_c03885
	POX_d05672	POX_c03717
	POX_d05926	POX_c03697
	POX_d05981	POX_c04156
	POX_e06539	POX_e06637
	POX_e06677	POX_a00015
	POX_e06697	POX_e06626
	POX_e06717	POX_e06677
	POX_e06843	POX_e06685
	POX_e07154	POX_e06697
	POX_e07229	POX_c03927
	POX_f07469	POX_e06829
	POX_f07744	POX_a00944
	POX_f07987	POX_e06358
	POX_f08033	POX_e06860
	POX_f08115	POX_e06864
	POX_f08151	POX_f08249
	POX_f08208	POX_g09265
	POX_g08990	POX_e07047
	POX_g09222	POX_e07152
	POX_g09265	POX_e07229
	POX_h09578	POX_e07287
	POX_h09760	POX_e06843
	POX_b03145	POX_e06888
	POX_a00566	POX_e07321
	POX_b01962	POX_e06942
	POX_d05311	POX_e06958
	POX_f07606	POX_d05861
	POX_a00115	POX_e07011
	POX_a00763	POX_e07013
	POX_a00993	POX_h09781
	POX_a01108	POX_h09713
	POX_a01159	POX_e07084
	POX_b01969	POX_c03763
	POX_b02037	POX_e07154
	POX_b02514	POX_h09663
	POX_b02563	POX_e07291
	POX_b02641	POX_h09578
	POX_b03302	POX_f07371
	POX_b03421	POX_h09555
	POX_b03462	POX_h09496
	POX_b03467	POX_c04002
	POX_c03524	POX_f07484
	POX_c03763	POX_f07489
	POX_c03885	POX_h09449
	POX_c03899	POX_d04857
	POX_c03915	POX_h09402
	POX_c03927	POX_g08990
	POX_c03940	POX_f08497
	POX_c03965	POX_f07610
	POX_c04002	POX_d05866
	POX_c04267	POX_f07744
	POX_c04421	POX_e06930
	POX_c04486	POX_g09064
	POX_c04764	POX_f07469
	POX_d04838	POX_b03145
	POX_d05133	POX_f07581
	POX_d05308	POX_g08892
	POX_d05313	POX_f08501
	POX_d05557	POX_g08844
	POX_d05623	POX_g08845
	POX_d05821	POX_g08812
	POX_d05836	POX_g08739
	POX_d05866	POX_f07997
	POX_d05889	POX_g08723
	POX_e06195	POX_f08062
	POX_e06264	POX_g08691
	POX_e06477	POX_f08151
	POX_e06685	POX_e06603
	POX_e06860	POX_e06395
	POX_e07084	POX_f08237
	POX_e07291	POX_g08654
	POX_e07321	POX_f08293
	POX_f08097	POX_g08623
	POX_f08237	POX_e06264
	POX_f08361	POX_e06195
	POX_f08401	POX_e06193
	POX_f08486	POX_f08486
	POX_f08497	POX_e06154
	POX_f08501	POX_g08557
	POX_g08889	POX_g08607
	POX_g09064	POX_f08097
	POX_g09370	POX_b02401
	POX_h09523	POX_g08799
	POX_a00015	POX_g08825
	POX_a00570	POX_e06360
	POX_a01721	POX_e06372
	POX_a01918	POX_g08889
	POX_b02043	POX_e06380
	POX_b02077	POX_a00795
	POX_b02740	POX_e06717
	POX_b02946	POX_e06477
	POX_b03004	POX_e06539
	POX_b03222	POX_g09125
	POX_b03251	POX_g09171
	POX_b03339	POX_d06066
	POX_b03366	POX_a00566
	POX_c04767	POX_g09222
	POX_d04857	POX_h09565
	POX_d04924	POX_g09022
	POX_d05543	POX_g09320
	POX_d05835	POX_d05981
	POX_e06395	POX_g09370
	POX_e06930	POX_h09381
	POX_e07152	POX_h09488
	POX_f07431	POX_h09523
	POX_f07581	POX_c04767
	POX_f07872	POX_c04764
	POX_f08249	POX_h09737
	POX_g08663	POX_h09760
	POX_g08691	POX_h09782
	POX_g08812	POX_c04470
	POX_h09402	POX_h09894
	POX_h09555	POX_c04526
	POX_a01347	POX_f07398
