# Supplementary material for: A RsrC-RsrA-RsrB transcriptional circuit positively regulates polysaccharide-degrading enzyme biosynthesis and development in Penicillium oxalicum
Source: Commun Biol. 2024 Jul 11;7:848. doi: 10.1038/s42003-024-06536-4 (PMC11239660; doi:10.1038/s42003-024-06536-4)
Supplement: Supplementary file 6 — Supplementary Data 4 [file 42003_2024_6536_MOESM6_ESM.xlsx]

## Sheet: Fig. 1
Fig. 1 Analysis of RsrB (POX_g08691) functions and protein sequences.
Fig. 1 a	RSDE (U/g)	Δku70	DrsrB	CrsrB		RSDE (U/g)	Δku70	DrsrB	CrsrB
	2d-1	419.477	153.755	264.063		4d-1	1854.44	716.814	1185.78
	2d-2	375.635	188.229	273.646		4d-2	1681.1	839.58	953.739
	2d-3	452.827	176.971	392.704		4d-3	2119.47	682.003	962.465
	mean	415.979	172.985	310.138		mean	1885	746.132	1033.99
	standard deviation	38.7149	17.5791	71.6652		standard deviation	220.776	82.7788	131.522
	p-value		0.000584614	0.0875833		p-value		0.00111635	0.00457654
	p-value			0.0323002		p-value			0.03264
Fig. 1 b	SSDE (U/g)	Δku70	DrsrB	CrsrB		SSDE (U/g)	Δku70	DrsrB	CrsrB
	2d-1	312.772	132.809	222.103		4d-1	1213.58	519.051	1139.97
	2d-2	321.592	128.25	302.168		4d-2	1674.69	690.14	1290.17
	2d-3	382.464	115.911	311.164		4d-3	1699.96	575.605	997.986
	mean	338.943	125.656	278.478		mean	1529.41	594.932	1142.71
	standard deviation	37.948	8.74257	49.029		standard deviation	273.809	87.1667	146.11
	p-value		0.000689009	0.166454		p-value		0.00488779	0.097091
	p-value			0.00602622		p-value			0.00506845
Fig. 1 f	RSDE (U/g)	Δku70	OrsrB-1	OrsrB-2	OrsrB-3		RSDE (U/g)	Δku70	OrsrB-1	OrsrB-2	OrsrB-3
	2d-1	160.169	329.309	352.068	326.282		4d-1	994.736	1802.53	1718.34	1820.76
	2d-2	238.574	388.01	385.164	378.891		4d-2	1414.28	2258.41	2499.01	2232.46
	2d-3	171.016	311.253	293.612	307.667		4d-3	1169.82	1725.98	1697.81	1641.64
	mean	189.92	342.857	343.615	337.613		mean	1192.95	1928.97	1971.72	1898.29
	standard deviation	42.4832	40.1318	46.3578	36.9394		standard deviation	210.724	287.857	456.759	302.944
	p-value		0.0105558	0.0133317	0.0104654		p-value		0.0233019	0.0551405	0.0296382
	p-value			0.983953	0.87582		p-value			0.897551	0.904933
	p-value				0.869307		p-value				0.827884
Fig. 1 g	SSDE (U/g)	Δku70	OrsrB-1	OrsrB-2	OrsrB-3		SSDE (U/g)	Δku70	OrsrB-1	OrsrB-2	OrsrB-3
	2d-1	117.826	237.547	255.068	252.549		4d-1	711.579	1198.18	1225.66	1165.37
	2d-2	188.076	322.983	290.397	311.795		4d-2	985.377	1435.77	1591.76	1434.43
	2d-3	135.639	242.579	253.58	226.105		4d-3	831.596	1364.66	1364.62	1373.58
	mean	147.18	267.703	266.349	263.483		mean	842.851	1332.87	1394.01	1324.46
	standard deviation	36.5194	47.9403	20.8401	43.8792		standard deviation	137.245	121.945	184.813	141.098
	p-value		0.025727	0.00799276	0.0242606		p-value		0.00985949	0.0142952	0.0132859
	p-value			0.96636	0.915873		p-value			0.657425	0.941495
	p-value				0.923534		p-value				0.631736

## Sheet: Fig. 2
Fig. 2 Effects of RsrB on gene expression in P. oxalicum in the presence of SCS.
			Fig. 2 f		Δku70	ΔrsrB			Fig. 2 g		Δku70	ΔrsrB
				Relative expression		PoxGA15A	POX_b02418	amy13A		Relative expression		brlA
				4 h-1	0	2.95968	-0.259627	-0.976313		4 h-1	0	0.910499
				4 h-2	0	2.81575	-0.195834	-0.687832		4 h-2	0	0.539166
				4 h-3	0	1.94514	-0.168644	-0.359796		4 h-3	0	1.3769
				mean	0	2.57352	-0.208035	-0.674647		mean	0	0.942187
				standard deviation	0	0.548936	0.0467024	0.30847		standard deviation	0	0.419763
				p-value		0.00125084	0.00151909	0.0193001		p-value		0.0177251
				12 h-1	0	-0.878991	-0.646735	-0.777009		12 h-1	0	1.23173
				12 h-2	0	-0.890371	-0.760034	-0.963588		12 h-2	0	5.35291
				12 h-3	0	-0.697396	-0.62966	-0.976583		12 h-3	0	3.89218
				mean	0	-0.822252	-0.67881	-0.905727		mean	0	3.49227
				standard deviation	0	0.108279	0.0708588	0.111662		standard deviation	0	2.08949
				p-value		0.000192979	7.72765e-05	0.000148943		p-value		0.0443459
				24 h-1	0	-0.636426	-0.297067	-0.413294		24 h-1	0	4.86171
				24 h-2	0	-0.848787	-0.652737	-0.809512		24 h-2	0	3.69474
				24 h-3	0	-0.736542	-0.587855	-0.594545		24 h-3	0	3.38272
				mean	0	-0.740585	-0.512553	-0.605784		mean	0	3.97972
				standard deviation	0	0.106238	0.189415	0.198348		standard deviation	0	0.779593
				p-value		0.000269853	0.00939948	0.00612874		p-value		0.000903259

## Sheet: Fig. 4
Fig. 4 Analysis of the regulatory relationship between RsrA and RsrB
Fig. 4 a		Δku70	ΔrsrA		Fig. 4 f	RSDE (U/g)	Δku70	ΔrsrB	ΔrsrA	ΔrsrBΔrsrA-1	ΔrsrBΔrsrA-2	ΔrsrBΔrsrA-3		RSDE (U/g)	Δku70	ΔrsrB	ΔrsrA	ΔrsrBΔrsrA-1	ΔrsrBΔrsrA-2	ΔrsrBΔrsrA-3
	Relative expression		rsrB			2d-1	377.878	189.301	49.874	4.44013	7.86858	4.66213		4d-1	1352.16	493.862	226.431	25.519	44.1869	21.8944
	4 h-1	0	-0.195981			2d-2	355.332	226.838	66.1237	4.74424	9.14143	3.45343		4d-2	1268.13	524.504	232.566	104.297	121.107	71.19
	4 h-2	0	-0.518782			2d-3	454.584	241.571	65.9871	6.06112	9.86694	4.07618		4d-3	1182.38	610.432	221.731	110.406	100.861	78.5014
	4 h-3	0	-0.437062
	mean	0	-0.383942			mean	395.931	219.237	60.6616	5.08183	8.95898	4.06391		mean	1267.56	542.933	226.909	80.0739	88.7181	57.1953
	standard deviation	0	0.167829			standard deviation	52.0309	26.9512	9.34261	0.861616	1.0116	0.604444		standard deviation	84.8882	60.4301	5.43332	47.3445	39.8716	30.7892
	p-value		0.016644			p-values		0.00641477	0.000390227	0.000201482	0.000209559	0.000199382		p-values		0.000272423	2.93233e-05	2.94846e-05	2.63361e-05	2.04002e-05
						p-values			0.000650499	0.000161826	0.000174004	0.000158676		p-values			0.000836131	0.00047505	0.000407054	0.000242768
	12 h-1	0	-0.611328			p-values				0.000508696	0.000677061	0.000470174		p-values				0.00593812	0.00400796	0.000713196
	12 h-2	0	-0.399487			p-values					0.00721212	0.169214		p-values					0.820762	0.521564
	12 h-3	0	-0.280828			p-values						0.00197752		p-values						0.339398
	mean	0	-0.430548
	standard deviation	0	0.167425
	p-value		0.011211		Fig. 4 g	SSDE (U/g)	Δku70	ΔrsrB	ΔrsrA	ΔrsrBΔrsrA-1	ΔrsrBΔrsrA-2	ΔrsrBΔrsrA-3		SSDE (U/g)	Δku70	ΔrsrB	ΔrsrA	ΔrsrBΔrsrA-1	ΔrsrBΔrsrA-2	ΔrsrBΔrsrA-3
						2d-1	257.41	125.406	35.6243	6.71182	17.7605	14.5414		4d-1	1036.47	386.431	180.659	64.474	33.2153	37.4195
	24 h-1	0	-0.782169			2d-2	265.921	150.442	31.1492	4.25765	20.8947	24.174		4d-2	1064.26	411.675	200.242	59.3139	30.0588	37.7115
	24 h-2	0	-0.750588			2d-3	309.258	159.706	31.1492	18.8882	22.2711	23.0013		4d-3	992.407	382.786	178.738	62.969	55.0887	52.3343
	24 h-3	0	-0.774029
	mean	0	-0.768929			mean	277.53	145.185	32.6409	9.95254	20.3088	20.5722		mean	1031.04	393.631	186.546	62.2523	39.4543	42.4884
	standard deviation	0	0.0163967			standard deviation	27.8051	17.7437	2.58369	7.83515	2.31168	5.25567		standard deviation	36.2306	15.7329	11.8995	2.65362	13.6315	8.52801
	p-value		1.37704e-07			p-values		0.00225224	0.000109535	8.82701e-05	8.99278e-05	9.54638e-05		p-values		9.74711e-06	2.75949e-06	1.31395e-06	1.54316e-06	1.3356e-06
						p-values			0.000406362	0.000269708	0.000268676	0.000308955		p-values			5.38001e-05	3.56435e-06	7.89526e-06	4.47153e-06
	48 h-1	0	-0.672507			p-values				0.00888412	0.00352249	0.0233896		p-values				6.04159e-05	0.000147669	6.95033e-05
	48 h-2	0	-0.783603			p-values					0.0930889	0.123011		p-values					0.0467066	0.0185734
	48 h-3	0	-0.713778			p-values						0.940468		p-values						0.760178
	mean	0	-0.723296
	standard deviation	0	0.0561558
	p-value		2.39017e-05

## Sheet: Fig. 6
Fig. 6 Effects of RsrC on amylase production and phenotypes of P. oxalicum.
Fig. 6 a	RSDE (U/g)	Δku70	ΔrsrC	CrsrC	OrsrC		RSDE (U/g)	Δku70	ΔrsrC	CrsrC	OrsrC
	2d-1	300.727	48.6308	251.657	129.247		4d-1	598.713	73.2455	743.617	1077.93
	2d-2	317.146	56.8052	313.425	152.279		4d-2	608.986	70.9868	731.887	1149.25
	2d-3	278.119	49.7392	312.966	128.434		4d-3	587.798	65.8242	767.078	1187.13
	mean	298.664	51.725	292.683	136.653		mean	598.499	70.0188	747.527	1138.1
	standard deviation	19.5954	4.4343	35.5299	13.538		standard deviation	10.5955	3.80419	17.918	55.4485
	p-value		2.87861e-05	0.81107	0.000296976		p-value		1.37137e-07	0.000243138	7.79519e-05
	p-value			0.000309692	0.000496312		p-value			3.55632e-07	4.85864e-06
	p-value				0.00207		p-value				0.000314583
Fig. 6 b	SSDE (U/g)	Δku70	ΔrsrC	CrsrC	OrsrC		SSDE (U/g)	Δku70	ΔrsrC	CrsrC	OrsrC
	2d-1	207.263	40.7335	218.939	64.4881		4d-1	374.316	78.7308	517.191	696.828
	2d-2	211.304	40.3178	216.493	68.8235		4d-2	390.688	79.6988	528.565	663.398
	2d-3	212.062	39.2094	216.798	58.2561		4d-3	387.157	83.2482	515.769	671.57
	mean	210.21	40.0869	217.41	63.8559		mean	384.054	80.5593	520.508	677.265
	standard deviation	2.58021	0.787824	1.33287	5.31199		standard deviation	8.61602	2.37842	7.01372	17.4275
	p-value		4.2136e-08	0.0127042	1.76093e-06		p-value		5.0059e-07	2.88679e-05	1.27595e-05
	p-value			3.87421e-09	0.0015562		p-value			5.35015e-08	5.02343e-07
	p-value				1.07572e-06		p-value				0.000133228

## Sheet: Fig. 7
Fig. 7 Effects of RsrC on gene expression in P. oxalicum in the presence of SCS
Fig. 7g		Δku70	ΔrsrC			Fig. 7h		Δku70	ΔrsrC
	Relative expression		PoxGA15A	POX_b02418			Relative expression		rsrA
	12 h-1	0	-0.755642	-0.640397			12 h-1	0	-0.33703
	12 h-2	0	-0.688781	-0.589426			12 h-2	0	-0.491864
	12 h-3	0	-0.842306	-0.876468			12 h-3	0	-0.946289
	mean	0	-0.762243	-0.702097			mean	0	-0.591728
	standard deviation	0	0.0769752	0.153146			standard deviation	0	0.316668
	p-value		6.77891e-05	0.00136195			p-value		0.0317785
	24 h-1	0	-0.428113	-0.527414			24 h-1	0	-0.345142
	24 h-2	0	-0.999274	-0.692902			24 h-2	0	-0.472499
	24 h-3	0	-0.393948	-0.689021			24 h-3	0	-0.870722
	mean	0	-0.607112	-0.636446			mean	0	-0.562788
	standard deviation	0	0.340052	0.0944439			standard deviation	0	0.274176
	p-value		0.0364922	0.000308036			p-value		0.0236859
	48 h-1	0	1.09379	-0.263361			48 h-1	0	-0.350545
	48 h-2	0	0.743831	-0.269079			48 h-2	0	-0.902695
	48 h-3	0	0.0791169	-0.532508			48 h-3	0	-0.914844
	mean	0	0.638914	-0.354983			mean	0	-0.722695
	standard deviation	0	0.515411	0.153768			standard deviation	0	0.322349
	p-value		0.0983025	0.0161496			p-value		0.0177929

## Sheet: Fig. 8
Fig. 8 Analysis of regulatory relationship between RsrC and RsrA.
Fig. 8 a	RSDE (U/g)	Δku70	ΔrsrC	OrsrA	OrsrAΔrsrC	ΔrsrA	ΔrsrAΔrsrC		RSDE (U/g)	Δku70	ΔrsrC	OrsrA	OrsrAΔrsrC	ΔrsrA	ΔrsrAΔrsrC
	2d-1	100	16.1711	79.9519	40.1336	19.7429	10.9628		4d-1	100	14.9285	189.383	90.6118	21.2084	0.179574
	2d-2	100	17.9114	79.2881	32.276	27.5196	8.17651		4d-2	100	14.3058	222.294	92.8996	20.4163	0.288357
	2d-3	100	17.8842	75.9066	30.2572	26.6314	13.0253		4d-3	100	12.955	210.333	89.0421	20.2521	0.504731
	mean	100	17.3222	78.3822	34.2223	24.6313	10.7216		mean	100	14.0631	207.337	90.8512	20.6256	0.324221
	standard deviation	0	0.996989	2.16949	5.21791	4.25668	2.4334		standard deviation	0	1.00886	16.6586	1.93985	0.51137	0.165519
	p-values		1.40921e-08	6.61358e-05	2.60333e-05	6.73531e-06	3.67335e-07		p-values		1.26585e-08	0.000366923	0.00122271	1.14839e-09	5.06916e-12
	p-values			1.55332e-06	0.00529267	0.0443078	0.0121813		p-values			3.6458e-05	4.37476e-07	0.000551363	2.01917e-05
	p-values				0.000172441	4.08922e-05	3.57473e-06		p-values				0.000273734	4.15864e-05	2.75638e-05
	p-values					0.0691758	0.00211197		p-values					4.43166e-07	1.4247e-07
	p-values						0.00796552		p-values						3.27049e-07
Fig. 8 b	SSDE (U/g)	Δku70	ΔrsrC	OrsrA	OrsrAΔrsrC	ΔrsrA	ΔrsrAΔrsrC		SSDE (U/g)	Δku70	ΔrsrC	OrsrA	OrsrAΔrsrC	ΔrsrA	ΔrsrAΔrsrC
	2d-1	100	19.6531	75.4065	32.6974	22.7019	9.36784		4d-1	100	15.2778	240.058	96.8654	27.6406	1.31838
	2d-2	100	19.0804	79.6665	30.6279	21.5652	9.12699		4d-2	100	14.0461	233.491	93.1866	26.4071	0.210521
	2d-3	100	18.4896	65.3139	24.675	22.748	9.64741		4d-3	100	18.4486	212.905	85.6257	26.7998	0.566511
	mean	100	19.0744	73.4623	29.3334	22.3384	9.38075		mean	100	15.9242	228.818	91.8926	26.9491	0.698469
	standard deviation	0	0.581761	7.37118	4.16488	0.66998	0.26045		standard deviation	0	2.27132	14.1668	5.73045	0.630197	0.565593
	p-values		1.7803e-09	0.00336963	7.98211e-06	3.69196e-09	4.54902e-11		p-values		3.54517e-07	9.49516e-05	0.0704071	3.69182e-09	7.01567e-10
	p-values			0.000218681	0.0134192	0.00311208	1.2344e-05		p-values			1.36149e-05	2.84806e-05	0.001262	0.000353589
	p-values				0.000833885	0.000279733	0.00011364		p-values				0.000100635	1.60577e-05	9.86292e-06
	p-values					0.0453717	0.00116045		p-values					4.06817e-05	1.05046e-05
	p-values						6.27095e-06		p-values						7.20168e-07

## Sheet: Fig. S2
Fig. S2 RSDE production on soluble corn starch.
Relative RSDE activity	Δku70		ΔPOX_a00795				ΔPOX_a00746				ΔPOX_b02742				ΔPOX_f08115				ΔPOX_f08102				ΔPOX_f08062				ΔPOX_f08033				ΔPOX_d04924				ΔPOX_e06691				ΔPOX_e06887				ΔPOX_e07032				ΔPOX_g08691
6d-1	100		118.337	116.137	138.631		102.971	94.8551	104.638		118.386	102.298	111.491		95.8435	119.315	153.79		75.3056	94.8655	103.423		64.992	56.9749	41.4217		119.56	103.423	123.961		101.739	106.739	94.5652		112.029	152.681	118.986		67.4611	83.463	114.786		122.36	134.494	156.798		44.8444	51.6051	46.1089
6d-2	100		116.01	163.054	137.685		88.3929	87.3626	96.5659		113.147	103.556	116.11		101.724	104.187	126.847		82.266	104.926	69.7044		64.2241	57.6509	46.444		132.266	101.232	127.094		85.4396	98.3516	99.5192		120.81	137.775	106.25		74.0627	107.314	147.941		112.312	122.182	135.792		50.7683	56.6687	50.7068
6d-3	100		89.4068	104.025	127.754		104.727	111.078	109.675		101	91.2423	102.57		71.6102	100.212	129.661		70.5508	91.3136	87.0763		56.5445	50.7377	42.5512		112.712	80.9322	101.059		96.1595	111.521	105.982		121.787	150.96	119.645		73.7401	87.8515	125.04		120.33	116.775	134.101		49.6552	58.1432	48.4881
mean	100		107.918	127.739	134.69		98.6969	97.7653	103.626		110.844	99.0322	110.057		89.7259	107.905	136.766		76.0408	97.0351	86.7346		61.9202	55.1212	43.4723		121.513	95.1956	117.371		94.4461	105.537	100.022		118.209	147.139	114.96		71.7546	92.8762	129.256		118.334	124.484	142.23		48.4226	55.4723	48.4346
standard deviation	0		16.0734	31.1778	6.02508		8.96661	12.1227	6.61282		8.91896	6.77551	6.88283		15.9619	10.0798	14.8099		5.89208	7.06085	16.8619		4.6713	3.81117	2.63479		9.92224	12.4009	14.2131		8.28378	6.66662	5.72513		5.37421	8.15494	7.55059		3.7218	12.6946	16.9748		5.31316	9.08113	12.644		3.14844	3.42935	2.2994
p-values			0.441609	0.198167	0.000568041		0.81366	0.765492	0.396002		0.102967	0.816773	0.0646063		0.327374	0.245922	0.0126471		0.00214227	0.507321	0.244674		0.000146048	3.4123e-05	3.13151e-06		0.0198558	0.538954	0.101695		0.310109	0.223639	0.994954		0.00421032	0.000559419	0.026492		0.000193444	0.386105	0.0405322		0.00393823	0.00951967	0.00443644		9.18042e-06	2.3149e-05	2.62433e-06

## Sheet: Fig. S4
Fig. S4 Effects of RsrB on the phenotype and sporulation of P. oxalicum.
Fig. S4 b	Spores/cm2	Δku70	ΔrsrB	CrsrB	ΔrsrA	ΔrsrBΔrsrA		Spores/cm2	Δku70	ΔrsrB	CrsrB	ΔrsrA	ΔrsrBΔrsrA		Spores/cm2	Δku70	ΔrsrB	CrsrB	ΔrsrA	ΔrsrBΔrsrA
	PDA-1	6.87898e+07	1.19201e+08	4.87152e+07	1.57069e+07	1.2831e+07		Glucose-1	6.98977e+06	8.65844e+06	6.72328e+06	2.98567e+06	2.85974e+06		SCS-1	6.23944e+06	8.45939e+06	6.33637e+06	2.4079e+06	2.51259e+06
	PDA-2	5.80892e+07	1.0284e+08	7.00637e+07	1.55016e+07	1.08511e+07		Glucose-2	6.49942e+06	9.09377e+06	3.97675e+06	2.17872e+06	3.08437e+06		SCS-2	5.03755e+06	8.89877e+06	6.72621e+06	2.64658e+06	2.98567e+06
	PDA-3	6.26752e+07	8.62527e+07	6.3628e+07	1.46237e+07	1.24572e+07		Glucose-3	4.77707e+06	9.45462e+06	7.38429e+06	2.0762e+06	1.94982e+06		SCS-3	7.71384e+06	1.08879e+07	6.74961e+06	2.4079e+06	2.86712e+06
	mean	6.31847e+07	1.02764e+08	6.08023e+07	1.52774e+07	1.20464e+07		mean	6.08875e+06	9.06894e+06	6.02811e+06	2.41353e+06	2.63131e+06		mean	6.33028e+06	9.41536e+06	6.60406e+06	2.48746e+06	2.78846e+06
	standard deviation	5.36849e+06	1.64743e+07	1.09512e+07	575364	1.05192e+06		standard deviation	1.16211e+06	398669	1.80701e+06	498132	600777		standard deviation	1.34046e+06	1.29405e+06	232125	137798	246152
	p-value		0.0167266	0.75212	0.000104585	8.51316e-05		p-value		0.01368	0.963351	0.00730945	0.0102021		p-value		0.0455613	0.744978	0.00782009	0.0108123
	p-value			0.0213149	0.000777877	0.000680137		p-value			0.0465725	5.51741e-05	0.000102043		p-value			0.0207676	0.000768763	0.00095531
	p-value				0.0019821	0.00154886		p-value				0.0288344	0.0365884		p-value				1.221e-05	4.05052e-05
	p-value					0.00953653		p-value					0.654121		p-value					0.13829
Fig. S4 c	Dry biomass (g/L)	Δku70	ΔrsrB	Dry biomass (g/L)	Δku70	ΔrsrB	Dry biomass (g/L)	Δku70	ΔrsrB	Dry biomass (g/L)	Δku70	ΔrsrB	Dry biomass (g/L)	Δku70	ΔrsrB	Dry biomass (g/L)	Δku70	ΔrsrB
	12h-1	0.031	0.068	24h-1	1.5	2.1	36h-1	2.3	3.1	48h-1	3.7	4.5	60h-1	4	4.7	72h-1	3.8	4.4
	12h-2	0.014	0.014	24h-2	1.4	2.3	36h-2	2.4	3.4	48h-2	3.3	4.2	60h-2	3.9	4.5	72h-2	4	4.6
	12h-3	0.021	0.011	24h-3	1.5	1.9	36h-3	2.5	3.4	48h-3	3.7	4.7	60h-3	3.7	4.5	72h-3	3.8	4.6
	mean	0.022	0.031	mean	1.46667	2.1	mean	2.4	3.3	mean	3.56667	4.46667	mean	3.86667	4.56667	mean	3.86667	4.53333
	standard deviation	0.008544	0.032078	standard deviation	0.057735	0.2	standard deviation	0.1	0.173205	standard deviation	0.23094	0.251661	standard deviation	0.152753	0.11547	standard deviation	0.11547	0.11547
	p-value		0.663108	p-value		0.00621361	p-value		0.00146164	p-value		0.0103088	p-value		0.00318481	p-value		0.00211065
Fig. S4 d	Dry biomass (g/L)	Δku70	ΔrsrB	Dry biomass (g/L)	Δku70	ΔrsrB	Dry biomass (g/L)	Δku70	ΔrsrB	Dry biomass (g/L)	Δku70	ΔrsrB	Dry biomass (g/L)	Δku70	ΔrsrB	Dry biomass (g/L)	Δku70	ΔrsrB
	12h-1	0.1	0.1	24h-1	1.3	1.6	36h-1	3.1	4	48h-1	3.6	4.5	60h-1	4	5.4	72h-1	3.4	4.3
	12h-2	0.1	0.1	24h-2	1.6	1.7	36h-2	3.3	3.9	48h-2	3.9	4.7	60h-2	4.1	5.2	72h-2	3.4	4.6
	12h-3	0.1	0.1	24h-3	1.8	1.4	36h-3	3.5	3.7	48h-3	4	4.4	60h-3	4.3	5.1	72h-3	3.6	4.5
	mean	0.1	0.1	mean	1.56667	1.56667	mean	3.3	3.86667	mean	3.83333	4.53333	mean	4.13333	5.23333	mean	3.46667	4.46667
	standard deviation	8.20464e-14	8.20464e-14	standard deviation	0.251661	0.152753	standard deviation	0.2	0.152753	standard deviation	0.208167	0.152753	standard deviation	0.152753	0.152753	standard deviation	0.11547	0.152753
	p-value		1	p-value		1	p-value		0.0175405	p-value		0.00933785	p-value		0.000912048	p-value		0.000827691

## Sheet: Fig. S6
Fig. S6 Transcription levels of rsrB in OrsrB
Fig. S6 c		Δku70	OrsrB
	Relative expression		rsrB
	12 h-1	0	3.22288
	12 h-2	0	2.71876
	12 h-3	0	2.9247
	mean	0	2.95545
	standard deviation	0	0.253461
	p-value		3.5481e-05
	24 h-1	0	6.7019
	24 h-2	0	6.28713
	24 h-3	0	5.45732
	mean	0	6.14879
	standard deviation	0	0.633718
	p-value		7.34772e-05
	48 h-1	0	2.11306
	48 h-2	0	3.4962
	48 h-3	0	3.77541
	mean	0	3.12822
	standard deviation	0	0.890177
	p-value		0.00368342

## Sheet: Fig. S7
Fig. S7 Production of asexual spores of P. oxalicum mutants OrsrB
Fig. S7 b	Spores/cm2	Δku70	OrsrB		Spores/cm2	Δku70	OrsrB		Spores/cm2	Δku70	OrsrB
	PDA-1	6.36e+07	5.50318e+07		Glucose-1	5.90914e+06	4.6791e+06		SCS-1	5.45951e+06	5.84947e+06
	PDA-2	6.11465e+07	6.92534e+07		Glucose-2	5.63373e+06	6.06464e+06		SCS-2	5.5895e+06	5.97946e+06
	PDA-3	7.20801e+07	6.26752e+07		Glucose-3	7.25407e+06	7.15316e+06		SCS-3	6.02048e+06	5.52902e+06
	mean	6.56089e+07	6.23201e+07		mean	6.26564e+06	5.96564e+06		mean	5.68983e+06	5.78598e+06
	standard deviation	5.73691e+06	7.11741e+06		standard deviation	867006	1.24e+06		standard deviation	293638	231837
	p-value		0.566979		p-value		0.748563		p-value		0.679239

[truncated: 1 more sheets: Fig. S11]
